# Supplementary material for: Synergy of Theory, NMR, and Rotational Spectroscopy to Unravel Structural Details of d‐Altroside Puckering and Side Chain Orientation
Source: Chemistry. 2025 Nov 10;31(71):e02358. doi: 10.1002/chem.202502358 (PMC12734650; doi:10.1002/chem.202502358)
Supplement: Supplementary file 2 — Supporting Information [file CHEM-31-e02358-s002.cif]

 
data_lind8
 
_audit_creation_method            'SHELXL-2018/3'
_shelx_SHELXL_version_number      '2018/3'
_chemical_name_systematic         ?
_chemical_name_common             ?
_chemical_melting_point           ?
_chemical_formula_moiety          ?
_chemical_formula_sum
 'C7 H14 O6' 
_chemical_formula_weight          194.18

loop_
 _atom_type_symbol
 _atom_type_description
 _atom_type_scat_dispersion_real
 _atom_type_scat_dispersion_imag
 _atom_type_scat_source
 'C'  'C'   0.0033   0.0016
 'International Tables Vol C Tables 4.2.6.8 and 6.1.1.4'
 'H'  'H'   0.0000   0.0000
 'International Tables Vol C Tables 4.2.6.8 and 6.1.1.4'
 'O'  'O'   0.0106   0.0060
 'International Tables Vol C Tables 4.2.6.8 and 6.1.1.4'
 
_space_group_crystal_system       monoclinic
_space_group_IT_number            4
_space_group_name_H-M_alt         'P 21'
_space_group_name_Hall            'P 2yb'
 
_shelx_space_group_comment
;
The symmetry employed for this shelxl refinement is uniquely defined
by the following loop, which should always be used as a source of
symmetry information in preference to the above space-group names.
They are only intended as comments.
;
 
loop_
 _space_group_symop_operation_xyz
 'x, y, z'
 '-x, y+1/2, -z'
 
_cell_length_a                    7.7198(3)
_cell_length_b                    13.9115(4)
_cell_length_c                    8.1686(3)
_cell_angle_alpha                 90
_cell_angle_beta                  93.606(3)
_cell_angle_gamma                 90
_cell_volume                      875.52(5)
_cell_formula_units_Z             4
_cell_measurement_temperature     200(2)
_cell_measurement_reflns_used     13330
_cell_measurement_theta_min       2.498
_cell_measurement_theta_max       27.999
 
_exptl_crystal_description        block
_exptl_crystal_colour             colorless
_exptl_crystal_density_meas       ?
_exptl_crystal_density_method     ?
_exptl_crystal_density_diffrn     1.473          
_exptl_crystal_F_000              416
_exptl_transmission_factor_min    ?
_exptl_transmission_factor_max    ?
_exptl_crystal_size_max           0.4
_exptl_crystal_size_mid           0.3
_exptl_crystal_size_min           0.2
_exptl_absorpt_coefficient_mu     0.130
_shelx_estimated_absorpt_T_min    ?
_shelx_estimated_absorpt_T_max    ?
_exptl_absorpt_correction_type    numerical
_exptl_absorpt_correction_T_min   0.7995
_exptl_absorpt_correction_T_max   0.9824
_exptl_absorpt_process_details    'X-Red and X-Shape (STOE, 2008)'  
_exptl_absorpt_special_details    ?
_diffrn_ambient_temperature       200(2)
_diffrn_radiation_wavelength      0.71073
_diffrn_radiation_type            MoK\a
_diffrn_source                    ?
_diffrn_measurement_device_type   'STOE IPDS-1' 
_diffrn_measurement_method        'Phi scans' 
_diffrn_detector_area_resol_mean  ?
_diffrn_reflns_number             13330
_diffrn_reflns_av_unetI/netI      0.0268
_diffrn_reflns_av_R_equivalents   0.0356
_diffrn_reflns_limit_h_min        -9
_diffrn_reflns_limit_h_max        10
_diffrn_reflns_limit_k_min        -18
_diffrn_reflns_limit_k_max        18
_diffrn_reflns_limit_l_min        -10
_diffrn_reflns_limit_l_max        10
_diffrn_reflns_theta_min          2.498
_diffrn_reflns_theta_max          27.999
_diffrn_reflns_theta_full         25.242
_diffrn_measured_fraction_theta_max   0.998
_diffrn_measured_fraction_theta_full  0.997
_diffrn_reflns_Laue_measured_fraction_max    0.998
_diffrn_reflns_Laue_measured_fraction_full   0.997
_diffrn_reflns_point_group_measured_fraction_max   0.998
_diffrn_reflns_point_group_measured_fraction_full  0.997
_reflns_number_total              4227
_reflns_number_gt                 3883
_reflns_threshold_expression      'I > 2\s(I)'
_reflns_Friedel_coverage          0.921
_reflns_Friedel_fraction_max      0.998
_reflns_Friedel_fraction_full     0.997
 
_reflns_special_details
;
 Reflections were merged by SHELXL according to the crystal
 class for the calculation of statistics and refinement.
 
 _reflns_Friedel_fraction is defined as the number of unique
 Friedel pairs measured divided by the number that would be
 possible theoretically, ignoring centric projections and
 systematic absences.
;
 
_computing_data_collection        'X-AREA (STOE, 2008)'
_computing_cell_refinement        'X-AREA (STOE, 2008)'
_computing_data_reduction         'X-AREA (STOE, 2008)'
_computing_structure_solution     'SHELXS-97 (Sheldrick, 2008)'
_computing_structure_refinement 'SHELXL-2018/3 (Sheldrick, 2018)'
_computing_molecular_graphics     ?
_computing_publication_material   ?
_refine_special_details           ?
_refine_ls_structure_factor_coef  Fsqd
_refine_ls_matrix_type            full
_refine_ls_weighting_scheme       calc
_refine_ls_weighting_details
'w=1/[\s^2^(Fo^2^)+(0.0361P)^2^+0.0806P] where P=(Fo^2^+2Fc^2^)/3'
_atom_sites_solution_primary      ?
_atom_sites_solution_secondary    ?
_atom_sites_solution_hydrogens    geom
_refine_ls_hydrogen_treatment     constr
_refine_ls_extinction_method      none
_refine_ls_extinction_coef        .
_refine_ls_abs_structure_details
;
 Flack x determined using 1712 quotients [(I+)-(I-)]/[(I+)+(I-)]
 (Parsons, Flack and Wagner, Acta Cryst. B69 (2013) 249-259).
;
_refine_ls_abs_structure_Flack    -0.6(4)
_chemical_absolute_configuration  syn
_refine_ls_number_reflns          4227
_refine_ls_number_parameters      245
_refine_ls_number_restraints      1
_refine_ls_R_factor_all           0.0325
_refine_ls_R_factor_gt            0.0289
_refine_ls_wR_factor_ref          0.0733
_refine_ls_wR_factor_gt           0.0720
_refine_ls_goodness_of_fit_ref    1.071
_refine_ls_restrained_S_all       1.071
_refine_ls_shift/su_max           0.000
_refine_ls_shift/su_mean          0.000
 
loop_
 _atom_site_label
 _atom_site_type_symbol
 _atom_site_fract_x
 _atom_site_fract_y
 _atom_site_fract_z
 _atom_site_U_iso_or_equiv
 _atom_site_adp_type
 _atom_site_occupancy
 _atom_site_site_symmetry_order  
 _atom_site_calc_flag
 _atom_site_refinement_flags_posn
 _atom_site_refinement_flags_adp
 _atom_site_refinement_flags_occupancy
 _atom_site_disorder_assembly
 _atom_site_disorder_group
C1 C 0.5823(3) 0.26615(15) -0.0252(3) 0.0336(4) Uani 1 1 d . . . . .
H1 H 0.549936 0.196543 -0.025667 0.040 Uiso 1 1 calc R U . . .
C2 C 0.7125(3) 0.28298(17) -0.1541(3) 0.0359(5) Uani 1 1 d . . . . .
H2 H 0.821826 0.246710 -0.124455 0.043 Uiso 1 1 calc R U . . .
C3 C 0.7527(3) 0.39008(16) -0.1704(2) 0.0315(4) Uani 1 1 d . . . . .
H3 H 0.819757 0.398570 -0.270229 0.038 Uiso 1 1 calc R U . . .
C4 C 0.5823(3) 0.44633(14) -0.1976(2) 0.0291(4) Uani 1 1 d . . . . .
H4 H 0.524603 0.427296 -0.305780 0.035 Uiso 1 1 calc R U . . .
C5 C 0.4614(2) 0.42362(13) -0.0635(2) 0.0258(4) Uani 1 1 d . . . . .
H5 H 0.517115 0.444669 0.044463 0.031 Uiso 1 1 calc R U . . .
C6 C 0.2865(3) 0.47140(15) -0.0894(2) 0.0303(4) Uani 1 1 d . . . . .
H6A H 0.301986 0.540586 -0.112741 0.036 Uiso 1 1 calc R U . . .
H6B H 0.220855 0.441966 -0.184598 0.036 Uiso 1 1 calc R U . . .
C7 C 0.5601(3) 0.2719(2) 0.2635(3) 0.0461(6) Uani 1 1 d . . . . .
H7A H 0.463978 0.317951 0.260889 0.069 Uiso 1 1 calc R U . . .
H7B H 0.631788 0.279565 0.366030 0.069 Uiso 1 1 calc R U . . .
H7C H 0.513603 0.206317 0.257050 0.069 Uiso 1 1 calc R U . . .
O1 O 0.42982(18) 0.32176(10) -0.05817(18) 0.0297(3) Uani 1 1 d . . . . .
O2 O 0.66374(19) 0.28897(11) 0.12716(18) 0.0342(3) Uani 1 1 d . . . . .
O3 O 0.6391(2) 0.25084(14) -0.3083(2) 0.0488(5) Uani 1 1 d . . . . .
H3A H 0.687603 0.199522 -0.334447 0.073 Uiso 1 1 calc R U . . .
O4 O 0.85640(19) 0.42553(13) -0.03400(18) 0.0377(4) Uani 1 1 d . . . . .
H4A H 0.815240 0.406746 0.053247 0.056 Uiso 1 1 calc R U . . .
O5 O 0.6073(2) 0.54651(12) -0.1961(2) 0.0409(4) Uani 1 1 d . . . . .
H5A H 0.652799 0.563353 -0.282325 0.061 Uiso 1 1 calc R U . . .
O6 O 0.1927(2) 0.46036(14) 0.05313(19) 0.0435(4) Uani 1 1 d . . . . .
H6 H 0.088538 0.447662 0.025647 0.065 Uiso 1 1 calc R U . . .
C11 C -0.0797(3) 0.70936(15) 0.5304(3) 0.0312(4) Uani 1 1 d . . . . .
H11 H -0.047339 0.778524 0.545744 0.037 Uiso 1 1 calc R U . . .
C12 C -0.2118(3) 0.70166(15) 0.3847(3) 0.0318(4) Uani 1 1 d . . . . .
H12 H -0.322653 0.733453 0.411674 0.038 Uiso 1 1 calc R U . . .
C13 C -0.2474(2) 0.59711(15) 0.3348(2) 0.0290(4) Uani 1 1 d . . . . .
H13 H -0.310401 0.596348 0.223985 0.035 Uiso 1 1 calc R U . . .
C14 C -0.0792(2) 0.54086(14) 0.3261(2) 0.0271(4) Uani 1 1 d . . . . .
H14 H -0.018532 0.563868 0.228788 0.032 Uiso 1 1 calc R U . . .
C15 C 0.0410(2) 0.55571(13) 0.4788(2) 0.0257(4) Uani 1 1 d . . . . .
H15 H -0.015783 0.529111 0.575772 0.031 Uiso 1 1 calc R U . . .
C16 C 0.2166(2) 0.50887(15) 0.4685(3) 0.0298(4) Uani 1 1 d . . . . .
H16A H 0.286931 0.521041 0.571978 0.036 Uiso 1 1 calc R U . . .
H16B H 0.200607 0.438500 0.457543 0.036 Uiso 1 1 calc R U . . .
C17 C -0.0638(3) 0.6984(2) 0.8208(3) 0.0467(6) Uani 1 1 d . . . . .
H17A H 0.048156 0.665070 0.823009 0.070 Uiso 1 1 calc R U . . .
H17B H -0.129454 0.675952 0.912329 0.070 Uiso 1 1 calc R U . . .
H17C H -0.044257 0.767789 0.831005 0.070 Uiso 1 1 calc R U . . .
O11 O 0.07335(18) 0.65614(10) 0.50493(17) 0.0277(3) Uani 1 1 d . . . . .
O12 O -0.16006(19) 0.67843(12) 0.66917(18) 0.0354(3) Uani 1 1 d . . . . .
O13 O -0.1390(2) 0.75107(13) 0.2527(2) 0.0434(4) Uani 1 1 d . . . . .
H13A H -0.218868 0.768361 0.184402 0.065 Uiso 1 1 calc R U . . .
O14 O -0.35036(18) 0.54792(12) 0.44758(18) 0.0334(3) Uani 1 1 d . . . . .
H14A H -0.453638 0.545036 0.408862 0.050 Uiso 1 1 calc R U . . .
O15 O -0.1152(2) 0.44116(11) 0.3056(2) 0.0376(3) Uani 1 1 d . . . . .
H15A H -0.194869 0.425228 0.365552 0.056 Uiso 1 1 calc R U . . .
O16 O 0.30859(18) 0.54285(11) 0.33492(18) 0.0331(3) Uani 1 1 d . . . . .
H16 H 0.274301 0.513490 0.249045 0.050 Uiso 1 1 calc R U . . .
 
loop_
 _atom_site_aniso_label
 _atom_site_aniso_U_11
 _atom_site_aniso_U_22
 _atom_site_aniso_U_33
 _atom_site_aniso_U_23
 _atom_site_aniso_U_13
 _atom_site_aniso_U_12
C1 0.0299(10) 0.0258(9) 0.0438(11) 0.0001(8) -0.0082(8) 0.0014(8)
C2 0.0300(10) 0.0420(12) 0.0347(10) -0.0105(9) -0.0066(8) 0.0124(9)
C3 0.0240(9) 0.0444(12) 0.0264(8) -0.0041(8) 0.0031(7) 0.0012(8)
C4 0.0283(9) 0.0297(10) 0.0295(9) -0.0006(7) 0.0027(7) 0.0008(8)
C5 0.0241(8) 0.0259(9) 0.0272(8) -0.0020(7) 0.0002(7) -0.0020(7)
C6 0.0265(10) 0.0332(10) 0.0314(9) -0.0025(7) 0.0028(8) 0.0017(8)
C7 0.0445(13) 0.0514(14) 0.0421(11) 0.0129(11) 0.0015(10) -0.0097(11)
O1 0.0231(7) 0.0263(7) 0.0391(7) -0.0001(5) -0.0035(6) -0.0024(5)
O2 0.0289(7) 0.0387(8) 0.0342(7) 0.0058(6) -0.0042(6) -0.0049(6)
O3 0.0492(10) 0.0507(10) 0.0442(9) -0.0237(8) -0.0149(8) 0.0218(8)
O4 0.0262(7) 0.0546(10) 0.0320(7) -0.0024(7) 0.0006(6) -0.0090(7)
O5 0.0477(9) 0.0323(8) 0.0443(8) 0.0054(7) 0.0145(7) -0.0053(7)
O6 0.0221(7) 0.0725(12) 0.0362(8) -0.0115(7) 0.0047(6) -0.0029(7)
C11 0.0239(9) 0.0288(10) 0.0412(11) -0.0033(8) 0.0044(8) -0.0001(8)
C12 0.0232(9) 0.0303(10) 0.0421(11) 0.0041(8) 0.0028(8) 0.0027(7)
C13 0.0204(8) 0.0390(11) 0.0272(9) 0.0024(7) -0.0007(7) -0.0030(8)
C14 0.0234(8) 0.0294(9) 0.0286(8) -0.0008(7) 0.0026(7) -0.0021(7)
C15 0.0230(8) 0.0269(9) 0.0272(8) 0.0024(7) 0.0021(7) -0.0016(7)
C16 0.0244(9) 0.0310(10) 0.0337(9) 0.0050(7) 0.0009(7) 0.0012(8)
C17 0.0431(13) 0.0587(16) 0.0377(11) -0.0150(11) -0.0017(10) -0.0094(11)
O11 0.0204(6) 0.0267(7) 0.0359(7) -0.0011(5) 0.0013(5) -0.0015(5)
O12 0.0280(7) 0.0442(9) 0.0343(7) -0.0106(6) 0.0041(6) -0.0062(6)
O13 0.0330(8) 0.0442(9) 0.0520(9) 0.0208(7) -0.0045(7) -0.0001(7)
O14 0.0208(6) 0.0450(9) 0.0344(7) 0.0027(6) 0.0021(5) -0.0076(6)
O15 0.0364(8) 0.0323(8) 0.0439(8) -0.0080(6) 0.0017(6) -0.0061(6)
O16 0.0220(6) 0.0435(8) 0.0341(7) -0.0034(6) 0.0043(6) -0.0028(6)
 
_geom_special_details
;
 All esds (except the esd in the dihedral angle between two l.s. planes)
 are estimated using the full covariance matrix.  The cell esds are taken
 into account individually in the estimation of esds in distances, angles
 and torsion angles; correlations between esds in cell parameters are only
 used when they are defined by crystal symmetry.  An approximate (isotropic)
 treatment of cell esds is used for estimating esds involving l.s. planes.
;
 
loop_
 _geom_bond_atom_site_label_1
 _geom_bond_atom_site_label_2
 _geom_bond_distance
 _geom_bond_site_symmetry_2
 _geom_bond_publ_flag
C1 O2 1.395(2) . ?
C1 O1 1.420(2) . ?
C1 C2 1.519(3) . ?
C2 O3 1.421(2) . ?
C2 C3 1.530(3) . ?
C3 O4 1.419(2) . ?
C3 C4 1.535(3) . ?
C4 O5 1.407(3) . ?
C4 C5 1.516(3) . ?
C5 O1 1.439(2) . ?
C5 C6 1.508(3) . ?
C6 O6 1.417(2) . ?
C7 O2 1.432(3) . ?
C11 O12 1.394(3) . ?
C11 O11 1.421(2) . ?
C11 C12 1.521(3) . ?
C12 O13 1.424(3) . ?
C12 C13 1.531(3) . ?
C13 O14 1.429(2) . ?
C13 C14 1.522(3) . ?
C14 O15 1.422(3) . ?
C14 C15 1.522(3) . ?
C15 O11 1.433(2) . ?
C15 C16 1.511(3) . ?
C16 O16 1.420(2) . ?
C17 O12 1.431(3) . ?
 
loop_
 _geom_angle_atom_site_label_1
 _geom_angle_atom_site_label_2
 _geom_angle_atom_site_label_3
 _geom_angle
 _geom_angle_site_symmetry_1
 _geom_angle_site_symmetry_3
 _geom_angle_publ_flag
O2 C1 O1 111.53(17) . . ?
O2 C1 C2 107.63(16) . . ?
O1 C1 C2 111.17(17) . . ?
O3 C2 C1 108.78(18) . . ?
O3 C2 C3 107.54(18) . . ?
C1 C2 C3 110.94(17) . . ?
O4 C3 C2 112.21(17) . . ?
O4 C3 C4 111.88(17) . . ?
C2 C3 C4 109.40(17) . . ?
O5 C4 C5 106.88(15) . . ?
O5 C4 C3 112.82(17) . . ?
C5 C4 C3 110.49(16) . . ?
O1 C5 C6 106.62(15) . . ?
O1 C5 C4 109.88(15) . . ?
C6 C5 C4 113.15(16) . . ?
O6 C6 C5 109.65(16) . . ?
C1 O1 C5 113.70(14) . . ?
C1 O2 C7 114.44(17) . . ?
O12 C11 O11 112.02(17) . . ?
O12 C11 C12 107.69(16) . . ?
O11 C11 C12 111.79(16) . . ?
O13 C12 C11 106.36(16) . . ?
O13 C12 C13 109.24(18) . . ?
C11 C12 C13 112.07(16) . . ?
O14 C13 C14 107.15(16) . . ?
O14 C13 C12 112.39(17) . . ?
C14 C13 C12 111.19(16) . . ?
O15 C14 C13 110.24(16) . . ?
O15 C14 C15 109.47(16) . . ?
C13 C14 C15 111.73(16) . . ?
O11 C15 C16 106.29(15) . . ?
O11 C15 C14 110.24(15) . . ?
C16 C15 C14 113.50(16) . . ?
O16 C16 C15 113.14(16) . . ?
C11 O11 C15 113.03(14) . . ?
C11 O12 C17 114.26(17) . . ?
 
loop_
 _geom_torsion_atom_site_label_1
 _geom_torsion_atom_site_label_2
 _geom_torsion_atom_site_label_3
 _geom_torsion_atom_site_label_4
 _geom_torsion
 _geom_torsion_site_symmetry_1
 _geom_torsion_site_symmetry_2
 _geom_torsion_site_symmetry_3
 _geom_torsion_site_symmetry_4
 _geom_torsion_publ_flag
O2 C1 C2 O3 174.01(17) . . . . ?
O1 C1 C2 O3 -63.6(2) . . . . ?
O2 C1 C2 C3 -67.9(2) . . . . ?
O1 C1 C2 C3 54.5(2) . . . . ?
O3 C2 C3 O4 -168.71(16) . . . . ?
C1 C2 C3 O4 72.4(2) . . . . ?
O3 C2 C3 C4 66.5(2) . . . . ?
C1 C2 C3 C4 -52.4(2) . . . . ?
O4 C3 C4 O5 48.6(2) . . . . ?
C2 C3 C4 O5 173.55(16) . . . . ?
O4 C3 C4 C5 -71.0(2) . . . . ?
C2 C3 C4 C5 54.0(2) . . . . ?
O5 C4 C5 O1 179.92(15) . . . . ?
C3 C4 C5 O1 -57.0(2) . . . . ?
O5 C4 C5 C6 60.9(2) . . . . ?
C3 C4 C5 C6 -176.04(16) . . . . ?
O1 C5 C6 O6 68.96(19) . . . . ?
C4 C5 C6 O6 -170.13(16) . . . . ?
O2 C1 O1 C5 61.0(2) . . . . ?
C2 C1 O1 C5 -59.1(2) . . . . ?
C6 C5 O1 C1 -176.71(16) . . . . ?
C4 C5 O1 C1 60.3(2) . . . . ?
O1 C1 O2 C7 61.0(2) . . . . ?
C2 C1 O2 C7 -176.82(18) . . . . ?
O12 C11 C12 O13 168.65(17) . . . . ?
O11 C11 C12 O13 -67.9(2) . . . . ?
O12 C11 C12 C13 -72.0(2) . . . . ?
O11 C11 C12 C13 51.4(2) . . . . ?
O13 C12 C13 O14 -168.76(15) . . . . ?
C11 C12 C13 O14 73.6(2) . . . . ?
O13 C12 C13 C14 71.1(2) . . . . ?
C11 C12 C13 C14 -46.5(2) . . . . ?
O14 C13 C14 O15 47.5(2) . . . . ?
C12 C13 C14 O15 170.69(16) . . . . ?
O14 C13 C14 C15 -74.46(19) . . . . ?
C12 C13 C14 C15 48.7(2) . . . . ?
O15 C14 C15 O11 -177.79(15) . . . . ?
C13 C14 C15 O11 -55.4(2) . . . . ?
O15 C14 C15 C16 63.1(2) . . . . ?
C13 C14 C15 C16 -174.47(17) . . . . ?
O11 C15 C16 O16 -62.2(2) . . . . ?
C14 C15 C16 O16 59.1(2) . . . . ?
O12 C11 O11 C15 61.4(2) . . . . ?
C12 C11 O11 C15 -59.6(2) . . . . ?
C16 C15 O11 C11 -175.28(16) . . . . ?
C14 C15 O11 C11 61.32(19) . . . . ?
O11 C11 O12 C17 67.9(2) . . . . ?
C12 C11 O12 C17 -168.74(19) . . . . ?
 
loop_
 _geom_hbond_atom_site_label_D 
 _geom_hbond_atom_site_label_H 
 _geom_hbond_atom_site_label_A 
 _geom_hbond_distance_DH 
 _geom_hbond_distance_HA 
 _geom_hbond_distance_DA 
 _geom_hbond_angle_DHA 
 _geom_hbond_site_symmetry_A 
 _geom_hbond_publ_flag
C7 H7C O5  0.98 2.45 3.422(3) 171.4 2_645 yes
O3 H3A O11  0.84 2.46 3.113(2) 135.7 2_645 yes
O3 H3A O16  0.84 2.18 2.932(2) 148.9 2_645 yes
O4 H4A O2  0.84 2.12 2.793(2) 136.6 . yes
O4 H4A O15  0.84 2.15 2.777(2) 131.2 1_655 yes
O5 H5A O12  0.84 2.21 2.838(2) 131.7 1_654 yes
O5 H5A O14  0.84 2.22 2.950(2) 146.0 1_654 yes
O6 H6 O4  0.84 1.85 2.692(2) 177.4 1_455 yes
C12 H12 O3  1.00 2.55 3.388(3) 141.8 2 yes
O13 H13A O1  0.84 2.01 2.843(2) 169.0 2 yes
O14 H14A O16  0.84 1.90 2.7347(19) 176.0 1_455 yes
O15 H15A O14  0.84 2.21 2.667(2) 113.8 . yes
O16 H16 O6  0.84 1.84 2.675(2) 174.6 . yes
 
_refine_diff_density_max    0.125
_refine_diff_density_min   -0.136
_refine_diff_density_rms    0.029

_shelx_res_file
;
TITL C7H14O6 at 200 K in P2(1) (CL143)
    lind8.res
    created by SHELXL-2018/3 at 13:46:07 on 06-Mar-2020
CELL  0.71073   7.7198  13.9115   8.1686  90.000  93.606  90.000
ZERR  4.0       0.0003   0.0004   0.0003   0.000   0.003   0.000
LATT -1
SYMM -X, 1/2+Y, -Z
SFAC C H O
UNIT 28 56 24
L.S. 10
ACTA
TEMP -73
HTAB
EQIV $1 -x+1, y-1/2, -z
HTAB C7 O5_$1
HTAB O3 O11_$1
HTAB O3 O16_$1
HTAB O4 O2
EQIV $2 x+1, y, z
HTAB O4 O15_$2
EQIV $3 x+1, y, z-1
HTAB O5 O12_$3
HTAB O5 O14_$3
EQIV $4 x-1, y, z
HTAB O6 O4_$4
EQIV $5 -x, y+1/2, -z
HTAB C12 O3_$5
HTAB O13 O1_$5
HTAB O14 O16_$4
HTAB O15 O14
HTAB O16 O6
CONF
WGHT    0.036100    0.080600
FVAR       1.47888
C1    1    0.582323    0.266147   -0.025165    11.00000    0.02995    0.02576 =
         0.04383    0.00014   -0.00824    0.00138
AFIX  13
H1    2    0.549936    0.196543   -0.025667    11.00000   -1.20000
AFIX   0
C2    1    0.712483    0.282978   -0.154097    11.00000    0.03001    0.04204 =
         0.03466   -0.01051   -0.00656    0.01244
AFIX  13
H2    2    0.821826    0.246710   -0.124455    11.00000   -1.20000
AFIX   0
C3    1    0.752747    0.390081   -0.170371    11.00000    0.02397    0.04442 =
         0.02642   -0.00410    0.00307    0.00121
AFIX  13
H3    2    0.819757    0.398570   -0.270229    11.00000   -1.20000
AFIX   0
C4    1    0.582309    0.446325   -0.197593    11.00000    0.02830    0.02974 =
         0.02947   -0.00062    0.00271    0.00085
AFIX  13
H4    2    0.524603    0.427296   -0.305780    11.00000   -1.20000
AFIX   0
C5    1    0.461438    0.423623   -0.063462    11.00000    0.02409    0.02593 =
         0.02717   -0.00204    0.00020   -0.00203
AFIX  13
H5    2    0.517115    0.444669    0.044463    11.00000   -1.20000
AFIX   0
C6    1    0.286516    0.471395   -0.089365    11.00000    0.02649    0.03324 =
         0.03140   -0.00249    0.00283    0.00167
AFIX  23
H6A   2    0.301986    0.540586   -0.112741    11.00000   -1.20000
H6B   2    0.220855    0.441966   -0.184598    11.00000   -1.20000
AFIX   0
C7    1    0.560101    0.271850    0.263540    11.00000    0.04449    0.05144 =
         0.04214    0.01292    0.00155   -0.00973
AFIX 137
H7A   2    0.463978    0.317951    0.260889    11.00000   -1.50000
H7C   2    0.631788    0.279565    0.366030    11.00000   -1.50000
H7C   2    0.513603    0.206317    0.257050    11.00000   -1.50000
AFIX   0
O1    3    0.429815    0.321756   -0.058167    11.00000    0.02305    0.02635 =
         0.03907   -0.00008   -0.00351   -0.00238
O2    3    0.663738    0.288970    0.127157    11.00000    0.02892    0.03866 =
         0.03420    0.00578   -0.00418   -0.00494
O3    3    0.639074    0.250840   -0.308323    11.00000    0.04915    0.05068 =
         0.04424   -0.02367   -0.01487    0.02176
AFIX 147
H3A   2    0.687603    0.199522   -0.334447    11.00000   -1.50000
AFIX   0
O4    3    0.856403    0.425525   -0.033997    11.00000    0.02624    0.05458 =
         0.03198   -0.00242    0.00056   -0.00897
AFIX 147
H4A   2    0.815240    0.406746    0.053247    11.00000   -1.50000
AFIX   0
O5    3    0.607316    0.546509   -0.196082    11.00000    0.04769    0.03226 =
         0.04432    0.00540    0.01449   -0.00534
AFIX 147
H5A   2    0.652799    0.563353   -0.282325    11.00000   -1.50000
AFIX   0
O6    3    0.192708    0.460365    0.053126    11.00000    0.02206    0.07253 =
         0.03623   -0.01151    0.00472   -0.00288
AFIX 147
H6    2    0.088538    0.447662    0.025647    11.00000   -1.50000
AFIX   0
C11   1   -0.079749    0.709364    0.530415    11.00000    0.02386    0.02884 =
         0.04124   -0.00326    0.00435   -0.00007
AFIX  13
H11   2   -0.047339    0.778524    0.545744    11.00000   -1.20000
AFIX   0
C12   1   -0.211812    0.701660    0.384715    11.00000    0.02315    0.03025 =
         0.04212    0.00407    0.00277    0.00273
AFIX  13
H12   2   -0.322653    0.733453    0.411674    11.00000   -1.20000
AFIX   0
C13   1   -0.247420    0.597106    0.334763    11.00000    0.02042    0.03900 =
         0.02717    0.00236   -0.00066   -0.00303
AFIX  13
H13   2   -0.310401    0.596348    0.223985    11.00000   -1.20000
AFIX   0
C14   1   -0.079196    0.540864    0.326068    11.00000    0.02336    0.02937 =
         0.02862   -0.00079    0.00257   -0.00206
AFIX  13
H14   2   -0.018532    0.563868    0.228788    11.00000   -1.20000
AFIX   0
C15   1    0.041019    0.555712    0.478829    11.00000    0.02305    0.02686 =
         0.02723    0.00236    0.00205   -0.00160
AFIX  13
H15   2   -0.015783    0.529111    0.575772    11.00000   -1.20000
AFIX   0
C16   1    0.216552    0.508868    0.468537    11.00000    0.02442    0.03103 =
         0.03370    0.00499    0.00092    0.00123
AFIX  23
H16A  2    0.286931    0.521041    0.571978    11.00000   -1.20000
H16B  2    0.200607    0.438500    0.457543    11.00000   -1.20000
AFIX   0
C17   1   -0.063820    0.698383    0.820829    11.00000    0.04310    0.05867 =
         0.03770   -0.01498   -0.00170   -0.00941
AFIX 137
H17A  2    0.048156    0.665070    0.823009    11.00000   -1.50000
H17B  2   -0.129454    0.675952    0.912329    11.00000   -1.50000
H17C  2   -0.044257    0.767789    0.831005    11.00000   -1.50000
AFIX   0
O11   3    0.073349    0.656142    0.504928    11.00000    0.02038    0.02669 =
         0.03591   -0.00114    0.00130   -0.00147
O12   3   -0.160060    0.678434    0.669165    11.00000    0.02804    0.04417 =
         0.03428   -0.01058    0.00412   -0.00618
O13   3   -0.139040    0.751068    0.252695    11.00000    0.03298    0.04421 =
         0.05196    0.02078   -0.00450   -0.00009
AFIX 147
H13A  2   -0.218868    0.768361    0.184402    11.00000   -1.50000
AFIX   0
O14   3   -0.350358    0.547922    0.447578    11.00000    0.02084    0.04505 =
         0.03441    0.00273    0.00209   -0.00759
AFIX 147
H14A  2   -0.453638    0.545036    0.408862    11.00000   -1.50000
AFIX   0
O15   3   -0.115170    0.441156    0.305574    11.00000    0.03640    0.03229 =
         0.04386   -0.00803    0.00168   -0.00614
AFIX 147
H15A  2   -0.194869    0.425228    0.365552    11.00000   -1.50000
AFIX   0
O16   3    0.308595    0.542846    0.334922    11.00000    0.02198    0.04355 =
         0.03406   -0.00340    0.00429   -0.00283
AFIX 147
H16   2    0.274301    0.513490    0.249045    11.00000   -1.50000

AFIX   0
HKLF 4


REM  C7H14O6 at 200 K in P2(1) (CL143)
REM wR2 = 0.0733, GooF = S = 1.071, Restrained GooF = 1.071 for all data
REM R1 = 0.0289 for 3883 Fo > 4sig(Fo) and 0.0325 for all 4227 data
REM 245 parameters refined using 1 restraints

END

WGHT      0.0360      0.0811

REM Instructions for potential hydrogen bonds
HTAB C7 O5_$1
HTAB O3 O11_$1
HTAB O3 O16_$1
HTAB O4 O2
HTAB O4 O15_$2
HTAB O5 O12_$3
HTAB O5 O14_$3
HTAB O6 O4_$4
HTAB C12 O3_$5
HTAB O13 O1_$5
HTAB O14 O16_$4
HTAB O15 O14
HTAB O16 O6

REM Highest difference peak  0.125,  deepest hole -0.136,  1-sigma level  0.029
Q1    1  -0.2210  0.6543  0.3621  11.00000  0.05    0.12
Q2    1   0.6493  0.4152 -0.1982  11.00000  0.05    0.12
Q3    1  -0.2328  0.4962  0.5136  11.00000  0.05    0.12
Q4    1   0.1215  0.5299  0.4711  11.00000  0.05    0.11
Q5    1   0.6523  0.2779 -0.0833  11.00000  0.05    0.11
Q6    1  -0.2988  0.6259  0.5810  11.00000  0.05    0.11
Q7    1   0.2166  0.4011 -0.1677  11.00000  0.05    0.11
Q8    1   0.3870  0.4583 -0.0696  11.00000  0.05    0.11
Q9    1   0.6212  0.4074  0.0885  11.00000  0.05    0.11
Q10   1   0.4654  0.3825  0.0665  11.00000  0.05    0.10
Q11   1  -0.1642  0.5650  0.3167  11.00000  0.05    0.10
Q12   1   0.7424  0.3315 -0.1923  11.00000  0.05    0.10
Q13   1   0.6963  0.3388 -0.1393  11.00000  0.05    0.10
Q14   1   0.0305  0.6937  0.3859  11.00000  0.05    0.10
Q15   1  -0.2033  0.7584  0.6738  11.00000  0.05    0.10
Q16   1   0.3939  0.6047  0.3799  11.00000  0.05    0.10
Q17   1  -0.0387  0.4010  0.2017  11.00000  0.05    0.10
Q18   1  -0.3188  0.6239  0.4664  11.00000  0.05    0.10
Q19   1  -0.0752  0.6816  0.4334  11.00000  0.05    0.09
Q20   1   0.5973  0.5383 -0.4038  11.00000  0.05    0.09
;
_shelx_res_checksum    3829

_shelx_hkl_file
;
  -1   0   0   -1.04    8.65   0
   1   0   0   -1.14    8.58   0
  -2   0   0 1475.90   18.33   0
   2   0   0 1494.44   19.46   0
   3   0   0   23.43    6.34   0
  -3   0   0   20.66    5.92   0
  -4   0   0 1930.55   14.37   0
   4   0   0 1895.88   14.94   0
   4   0   0 1982.33   12.08   0
   5   0   0   13.78    3.44   0
   5   0   0   20.19    5.82   0
   6   0   0  156.55    5.86   0
   6   0   0  152.65    7.12   0
   7   0   0   -0.49    5.82   0
   7   0   0    2.55    4.69   0
   8   0   0  268.13    6.14   0
   8   0   0  260.39    5.10   0
   8   0   0  272.58    7.43   0
   9   0   0    4.23    5.23   0
   9   0   0    2.41    3.78   0
   9   0   0   11.35    6.05   0
   9   0   0    3.60    3.84   0
  10   0   0   31.48    6.80   0
  10   0   0   32.96    4.22   0
  10   0   0   28.12    6.08   0
  10   0   0   22.74    4.36   0
   0   1   0    2.56    9.48   0
   0  -1   0    0.26    6.53   0
  -1  -1   0 1380.69   20.96   0
   1   1   0 1464.75   18.93   0
   1  -1   0 1372.61   24.23   0
   1   1   0 1448.65   21.78   0
  -1   1   0 1373.98   24.57   0
   2   1   0 5896.00   26.26   0
  -2  -1   0 5514.64   29.45   0
   2   1   0 5724.28   31.62   0
   2  -1   0 5954.13   36.40   0
  -3  -1   0 2249.95   16.56   0
   3   1   0 2404.00   14.96   0
   3  -1   0 2286.34   18.82   0
   3   1   0 2213.84   17.28   0
  -4  -1   0 1085.12   11.03   0
   4   1   0 1144.14    9.89   0
   4  -1   0 1067.78   11.94   0
   4   1   0 1066.91   11.80   0
   4  -1   0 1137.43   10.22   0
   5  -1   0  733.02   10.19   0
  -5  -1   0  752.06    9.16   0
   5   1   0  719.74    8.86   0
   5  -1   0  758.36    8.28   0
   5   1   0  782.37    7.47   0
   6  -1   0    6.63    6.31   0
   6   1   0    7.98    4.71   0
   6   1   0    5.83    5.13   0
   6  -1   0    8.32    3.60   0
  -6  -1   0    7.34    5.28   0
   7   1   0  620.71    7.37   0
   7  -1   0  590.06    9.23   0
   7  -1   0  602.75    7.37   0
   7   1   0  589.40    8.76   0
   8  -1   0    1.55    4.98   0
   8   1   0   -0.52    6.23   0
   8  -1   0    3.03    5.81   0
   8  -1   0    2.55    4.87   0
   8   1   0   -4.95    4.75   0
   8  -1   0   -1.59    4.71   0
   9   1   0  135.39    6.84   0
   9   1   0  132.66    5.83   0
   9  -1   0  120.89    5.93   0
   9  -1   0  126.02    6.82   0
   9  -1   0  134.14    5.83   0
   9   1   0  136.35    5.74   0
   9  -1   0  109.24    6.08   0
  10  -1   0    8.26    6.07   0
  10   1   0    6.18    6.59   0
  10   1   0    3.58    5.80   0
  10  -1   0    4.98    4.34   0
  10  -1   0    7.22    6.79   0
  10   1   0    6.13    5.75   0
  10  -1   0    4.19    4.30   0
   0   2   0  141.53   11.45   0
   0  -2   0  145.08   12.74   0
   0  -2   0  150.01   11.46   0
   0   2   0  136.44    9.10   0
   1  -2   0 3791.37   32.74   0
   1  -2   0 3976.82   40.24   0
   1   2   0 4078.67   26.98   0
  -1  -2   0 3902.62   28.22   0
   1   2   0 4034.85   29.15   0
  -1   2   0 3800.03   33.11   0
   2  -2   0 1129.68   16.64   0
   2   2   0 1170.16   14.41   0
   2   2   0 1217.50   12.21   0
  -2  -2   0 1134.87   14.53   0
   3   2   0 1929.56   12.68   0
   3   2   0 1772.37   14.31   0
   3  -2   0 1778.47   16.61   0
   3  -2   0 1856.46   17.36   0
  -3  -2   0 1794.61   14.41   0
   4  -2   0  400.31    8.48   0
  -4  -2   0  388.47    6.67   0
   4   2   0  385.28    8.57   0
   4   2   0  425.12    6.98   0
   4  -2   0  374.26    8.14   0
   5  -2   0   36.34    6.06   0
  -5  -2   0   35.91    5.50   0
   5   2   0   40.68    5.26   0
   5  -2   0   40.72    5.38   0
   5   2   0   36.87    4.72   0
   5  -2   0   35.70    3.73   0
   6  -2   0   12.78    6.25   0
   6  -2   0   13.76    4.96   0
  -6  -2   0   15.33    5.56   0
   6   2   0   16.80    6.44   0
   6   2   0   17.07    3.79   0
   6  -2   0   13.69    5.20   0
  -7  -2   0  484.62    7.64   0
   7   2   0  503.35    6.97   0
   7  -2   0  456.61    8.56   0
   7  -2   0  450.20    7.96   0
   7  -2   0  460.10    6.06   0
   7  -2   0  463.54    7.06   0
   7   2   0  454.18    7.15   0
   8  -2   0   29.22    3.80   0
   8   2   0   29.38    3.84   0
   8  -2   0   34.87    6.11   0
   8   2   0   34.01    6.02   0
   8  -2   0   34.31    5.20   0
   8  -2   0   28.36    5.27   0
   9  -2   0   61.57    6.00   0
   9  -2   0   66.99    6.80   0
   9   2   0   73.31    6.61   0
   9   2   0   68.61    4.31   0
   9  -2   0   58.73    5.68   0
   9   2   0   67.02    5.54   0
   9  -2   0   68.65    5.52   0
  10  -2   0   16.88    4.30   0
  10   2   0   23.62    5.80   0
  10   2   0   14.78    6.99   0
  10  -2   0   20.74    6.10   0
  10   2   0    9.87    4.30   0
  10  -2   0   14.07    5.95   0
  10  -2   0   17.10    6.93   0
   0  -3   0    2.54    7.78   0
   0   3   0   -0.94   11.07   0
   0   3   0    3.44    9.83   0
   0  -3   0    3.32   11.91   0
  -1  -3   0 5860.77   29.87   0
  -1   3   0 5242.93   32.63   0
   1  -3   0 5255.70   32.98   0
   1   3   0 5704.32   30.04   0
   1   3   0 5379.38   28.66   0
  -1  -3   0 5559.79   29.91   0
   3  -3   0 5547.05   25.04   0
  -3  -3   0 5296.30   21.66   0
   3   3   0 5736.19   20.56   0
   3   3   0 5454.15   23.22   0
   3  -3   0 5212.30   27.55   0
   4   3   0   19.96    4.85   0
   4  -3   0   23.88    3.91   0
   4   3   0   22.73    4.77   0
  -4  -3   0   19.11    4.13   0
   4  -3   0   24.23    5.15   0
   4  -3   0   20.20    4.96   0
  -5  -3   0   14.18    3.69   0
   5  -3   0    7.18    5.25   0
   5  -3   0    9.89    5.12   0
   5  -3   0   16.30    4.93   0
   5   3   0   12.75    6.39   0
   5   3   0   10.39    4.97   0
   5  -3   0   17.26    5.41   0
   6  -3   0  194.06    5.86   0
   6  -3   0  167.93    7.34   0
   6   3   0  186.40    5.69   0
   6   3   0  192.60    5.68   0
   6  -3   0  184.89    7.04   0
  -6  -3   0  183.42    5.05   0
   6  -3   0  180.22    6.14   0
   7   3   0  212.71    7.36   0
   7  -3   0  198.71    6.66   0
   7  -3   0  216.82    5.06   0
   7  -3   0  214.45    7.20   0
   7   3   0  223.87    5.74   0
  -7  -3   0  210.49    4.93   0
   7  -3   0  217.67    6.02   0
   8  -3   0  117.94    5.57   0
   8  -3   0  106.24    6.67   0
   8   3   0  115.25    4.29   0
  -8  -3   0  117.72    5.93   0
   8  -3   0  104.21    6.41   0
   8   3   0   99.56    6.52   0
   8  -3   0  112.78    5.30   0
   9  -3   0    1.14    3.56   0
   9  -3   0   -0.66    5.38   0
   9  -3   0    2.54    5.94   0
   9  -3   0   -0.85    5.14   0
   9   3   0    1.02    5.27   0
   9   3   0   -0.74    4.37   0
  10  -3   0   49.51    6.81   0
  10  -3   0   35.87    4.74   0
  10   3   0   45.87    5.89   0
  10  -3   0   59.00    6.37   0
  10  -3   0   46.29    8.97   0
  10   3   0   71.44    6.13   0
  10   3   0   56.72    7.10   0
  -1  -4   0 8343.84   31.49   0
   1   4   0 8245.80   31.48   0
   1  -4   0 8027.82   34.60   0
   2   4   0  412.49    8.00   0
   2  -4   0  398.33   11.13   0
   2  -4   0  381.77    9.43   0
  -2   4   0  390.50    9.34   0
  -2  -4   0  389.40    9.29   0
   2   4   0  402.11   10.13   0
   3   4   0 9183.47   28.14   0
  -3  -4   0 9046.92   27.18   0
   3   4   0 9643.20   26.08   0
  -4  -4   0  612.92    8.53   0
   4  -4   0  607.06    8.91   0
   4   4   0  624.97    9.44   0
   4  -4   0  599.66    9.52   0
   4   4   0  630.93    6.90   0
   5  -4   0   20.02    5.04   0
   5   4   0   22.81    6.64   0
   5  -4   0   23.33    4.87   0
  -5  -4   0   24.16    5.55   0
   5  -4   0   22.86    5.57   0
   5  -4   0   20.20    5.69   0
   5   4   0   22.34    3.86   0
   6   4   0  100.67    5.25   0
   6  -4   0  106.30    5.45   0
   6  -4   0  103.20    6.18   0
   6  -4   0  101.02    4.48   0
   6   4   0  106.13    7.31   0
  -6  -4   0   96.47    4.54   0
   6  -4   0   91.51    5.83   0
  -7  -4   0    7.87    5.08   0
   7  -4   0    6.69    6.83   0
   7   4   0   14.02    5.95   0
   7  -4   0    2.18    4.88   0
   7  -4   0    7.84    4.95   0
   7   4   0    4.93    3.18   0
   7  -4   0    2.99    5.08   0
  -8  -4   0  100.86    5.57   0
   8  -4   0   91.68    5.70   0
   8  -4   0   94.33    6.57   0
   8   4   0   88.82    3.96   0
   8  -4   0   87.29    4.24   0
   8  -4   0   85.55    6.17   0
   8   4   0  103.22    6.53   0
   9   4   0   32.37    5.49   0
   9  -4   0   25.25    4.12   0
   9  -4   0   28.27    5.93   0
   9  -4   0   26.67    6.75   0
   9   4   0   27.48    6.52   0
   9  -4   0   28.72    5.31   0
   0   5   0    2.96    7.32   0
   0  -5   0    2.94    7.70   0
   0   5   0    0.78    7.21   0
   0  -5   0    2.82    5.80   0
  -1   5   0  166.41    7.68   0
   1  -5   0  162.97   11.32   0
  -1  -5   0  161.58    6.67   0
   1   5   0  149.99    8.74   0
   1   5   0  163.21    6.80   0
  -1   5   0  162.80   12.40   0
   1  -5   0  153.42    8.21   0
   2   5   0  940.48   11.82   0
   2  -5   0  878.70   16.14   0
  -2   5   0  893.89   11.42   0
   2   5   0  943.46   10.14   0
  -2  -5   0  906.43    9.88   0
   2  -5   0  872.02   10.99   0
   3   5   0  591.97    8.26   0
  -3   5   0  592.79    9.58   0
   3  -5   0  566.87    9.66   0
   3  -5   0  618.65   10.88   0
   3   5   0  636.39    8.11   0
  -3  -5   0  604.31    9.09   0
   4   5   0  413.75    6.85   0
   4   5   0  381.96    6.69   0
   4  -5   0  381.48    8.06   0
   4  -5   0  411.12    8.18   0
  -4  -5   0  379.50    6.39   0
   5  -5   0   92.19    7.00   0
   5  -5   0   91.80    4.75   0
  -5  -5   0  119.38    4.65   0
   5  -5   0   93.14    5.77   0
   5   5   0  101.09    7.22   0
   5  -5   0   82.99    7.04   0
   5   5   0  104.30    4.35   0
   6  -5   0  268.13    6.78   0
   6  -5   0  256.23    7.45   0
   6  -5   0  251.86    6.46   0
  -6  -5   0  261.44    6.38   0
   6  -5   0  273.72    7.64   0
   6   5   0  252.84    7.41   0
   6   5   0  284.15    6.09   0
   7  -5   0  219.29    6.40   0
   7  -5   0  207.28    5.12   0
   7  -5   0  203.20    7.03   0
   7   5   0  199.86    5.38   0
   7   5   0  221.55    5.60   0
  -7  -5   0  222.08    6.23   0
   7  -5   0  207.55    6.83   0
   8   5   0  255.22    6.07   0
   8  -5   0  259.93    7.83   0
   8  -5   0  239.16    6.73   0
  -8  -5   0  253.39    6.60   0
   8  -5   0  219.30    7.59   0
   8  -5   0  265.82    6.61   0
   8   5   0  249.86    5.84   0
   9  -5   0   19.41    6.05   0
   9   5   0   32.77    6.55   0
   9  -5   0   21.42    6.46   0
  -9  -5   0   19.17    3.93   0
   9  -5   0   19.14    6.00   0
   9   5   0   18.15    5.06   0
   9  -5   0   21.67    5.74   0
   0  -6   0 2661.09   16.18   0
   0  -6   0 3035.68   23.97   0
   0   6   0 2729.89   22.47   0
   0   6   0 2763.30   16.86   0
   1  -6   0  966.79   19.45   0
   1   6   0  953.10   10.69   0
   1   6   0  896.05    9.98   0
  -1  -6   0  922.42   10.97   0
  -1   6   0  899.33   19.42   0
  -1   6   0  909.67   10.94   0
   1  -6   0  929.76   11.37   0
  -2   6   0   24.63    5.95   0
   2  -6   0   22.75    8.34   0
  -2  -6   0   25.43    7.27   0
   2   6   0   25.65    5.46   0
   2   6   0   24.30    3.77   0
   2  -6   0   24.43    6.77   0
   3   6   0  562.13    6.82   0
   3   6   0  543.84    7.88   0
  -3  -6   0  542.34    8.59   0
   3  -6   0  540.40   11.80   0
   3  -6   0  518.77    9.13   0
  -3   6   0  558.31    8.89   0
  -4  -6   0  257.76    7.07   0
  -4   6   0  233.18    6.98   0
   4  -6   0  244.38    7.45   0
   4  -6   0  249.51    7.59   0
   4   6   0  255.95    5.14   0
   4   6   0  258.09    7.92   0
  -5  -6   0    5.00    6.14   0
   5  -6   0   14.44    5.75   0
   5  -6   0    6.57    6.60   0
   5   6   0   13.44    5.03   0
   5  -6   0    8.69    5.25   0
   5   6   0    5.69    6.87   0
   6  -6   0   25.74    5.49   0
  -6  -6   0   31.83    5.24   0
   6  -6   0   25.49    5.54   0
   6   6   0   29.96    4.85   0
   6  -6   0   22.89    5.24   0
   6   6   0   21.08    6.26   0
   6  -6   0   21.99    5.04   0
   7  -6   0  482.59    7.71   0
   7  -6   0  461.49    7.92   0
   7  -6   0  497.64    9.16   0
   7   6   0  466.79    7.90   0
   7  -6   0  456.67    9.02   0
   7   6   0  484.65    5.71   0
  -7  -6   0  522.02    7.34   0
  -8  -6   0  179.25    6.34   0
   8   6   0  179.66    6.86   0
   8  -6   0  180.99    6.42   0
   8  -6   0  167.64    8.40   0
   8  -6   0  149.12    6.57   0
   8  -6   0  159.51    7.05   0
   8   6   0  168.68    5.88   0
  -9  -6   0   17.73    4.17   0
   9  -6   0   19.42    6.01   0
   9  -6   0   15.54    5.93   0
   9   6   0   19.12    6.57   0
   9   6   0   15.78    4.00   0
   9  -6   0   10.24    7.72   0
   9  -6   0   11.30    5.89   0
   0  -7   0    1.96    4.82   0
   0   7   0    1.63    5.01   0
   0   7   0    0.46    4.39   0
   0  -7   0    2.69    6.76   0
   1  -7   0 5148.97   21.46   0
   1   7   0 5543.05   24.26   0
  -1   7   0 5288.62   21.67   0
  -1  -7   0 5212.11   20.02   0
   1   7   0 5265.18   19.98   0
   2  -7   0  629.99    9.56   0
  -2  -7   0  668.56    7.95   0
   2  -7   0  648.95   16.59   0
  -2   7   0  644.95    9.01   0
   2   7   0  686.20    8.68   0
   2   7   0  685.48    9.42   0
   3  -7   0  790.79   10.54   0
  -3  -7   0  848.76    8.61   0
   3   7   0  857.61    8.00   0
   3   7   0  886.69   10.65   0
  -3   7   0  825.92   10.04   0
   3  -7   0  803.13   14.49   0
   4   7   0  593.40    7.37   0
   4   7   0  539.76    7.45   0
  -4  -7   0  544.23    6.99   0
   4  -7   0  568.27    9.79   0
   4  -7   0  567.51   11.25   0
   4  -7   0  543.46    9.47   0
  -4   7   0  561.40    8.76   0
   5  -7   0   17.93    6.11   0
  -5  -7   0   25.66    6.25   0
   5   7   0   24.19    6.92   0
   5   7   0   25.02    5.02   0
   5  -7   0   19.76    5.75   0
   5  -7   0   19.05    5.88   0
   6  -7   0  171.42    7.58   0
   6   7   0  179.15    5.56   0
  -6  -7   0  175.80    6.11   0
   6  -7   0  152.34    6.76   0
   6  -7   0  176.37    7.34   0
   6  -7   0  170.97    6.65   0
   6   7   0  178.39    6.89   0
   7  -7   0   67.04    5.81   0
  -7  -7   0   82.28    5.97   0
   7   7   0   83.00    5.42   0
   7  -7   0   75.91    5.79   0
   7   7   0   88.39    6.47   0
   7  -7   0   77.38    7.43   0
   7  -7   0   63.36    6.22   0
  -8  -7   0   28.48    3.89   0
   8   7   0   27.64    4.40   0
   8  -7   0   28.83    6.08   0
   8  -7   0   29.21    7.22   0
   8  -7   0   27.93    5.72   0
   8  -7   0   31.40    5.56   0
   8   7   0   28.98    3.91   0
   9   7   0   74.64    5.47   0
   9   7   0   71.90    5.89   0
   9  -7   0   96.64    7.59   0
   9  -7   0   72.12    6.62   0
   9  -7   0   56.69    8.36   0
   9  -7   0   83.11    5.36   0
  -9  -7   0  110.13    6.27   0
   0  -8   0 6088.84   22.02   0
   0   8   0 6329.73   22.00   0
  -1  -8   0   64.14    6.94   0
  -1   8   0   63.15    9.22   0
  -1   8   0   70.64    6.07   0
   1  -8   0   64.69    5.06   0
   1  -8   0   73.70    8.64   0
   1   8   0   63.67    6.74   0
   1   8   0   67.27    5.40   0
  -2  -8   0  424.05    8.29   0
  -2   8   0  397.02    7.59   0
   2  -8   0  399.63    8.25   0
   2   8   0  421.34    7.23   0
   2  -8   0  438.11   17.72   0
   2   8   0  411.08    8.57   0
   3  -8   0  451.77   12.87   0
  -3  -8   0  479.30    8.59   0
   3   8   0  504.54    9.35   0
   3  -8   0  426.56    7.74   0
   3   8   0  483.04    7.29   0
  -3   8   0  455.12    8.11   0
   4  -8   0  320.75    8.23   0
   4   8   0  358.98    6.68   0
  -4   8   0  348.58    7.58   0
   4   8   0  362.27    6.91   0
   4  -8   0  334.41   10.17   0
   4  -8   0  372.40    9.84   0
  -4  -8   0  361.80    7.58   0
   5  -8   0  146.24    8.29   0
   5  -8   0  140.50    7.02   0
  -5  -8   0  147.30    6.22   0
   5   8   0  139.14    7.24   0
   5  -8   0  154.63    7.69   0
   5   8   0  156.17    4.37   0
   6   8   0   55.40    5.04   0
   6  -8   0   48.09    7.10   0
  -6  -8   0   53.16    5.52   0
   6  -8   0   52.42    5.92   0
   6   8   0   50.77    6.42   0
   6  -8   0   56.88    5.52   0
   7   8   0    9.17    4.94   0
   7  -8   0    1.52    5.49   0
   7  -8   0    0.92    5.27   0
  -7  -8   0    0.22    5.02   0
   7   8   0    3.06    4.29   0
   7  -8   0    1.65    5.64   0
   7  -8   0   -1.06    5.49   0
   8   8   0   92.64    4.48   0
   8   8   0   90.17    6.44   0
  -8  -8   0   93.00    4.46   0
   8  -8   0  101.65    6.31   0
   8  -8   0   86.77    8.18   0
   8  -8   0   81.37    6.53   0
   8  -8   0   76.35    8.28   0
   9  -8   0    3.67    6.46   0
   9   8   0    5.64    5.72   0
   9   8   0    3.82    4.53   0
   9  -8   0    3.85    7.71   0
  -9  -8   0    9.60    6.07   0
   9  -8   0    3.69    6.24   0
   9  -8   0    4.69    7.86   0
   0  -9   0    2.13    4.40   0
   0   9   0    1.04    6.36   0
   0   9   0    3.75    5.95   0
  -1   9   0  166.49    5.14   0
   1   9   0  172.28    6.34   0
  -1  -9   0  166.12    7.63   0
   1   9   0  165.17    7.46   0
  -1   9   0  164.44   10.71   0
   1  -9   0  160.92    7.18   0
   2  -9   0  232.99    7.78   0
  -2  -9   0  252.07    7.86   0
   2   9   0  238.25    5.99   0
  -2   9   0  235.43    6.90   0
   2   9   0  253.05    6.75   0
  -3  -9   0  107.04    5.17   0
   3  -9   0  101.35    7.13   0
   3   9   0  119.22    7.54   0
   3   9   0  115.14    5.39   0
   3  -9   0  111.94   11.85   0
  -3   9   0  112.65    6.18   0
   3  -9   0  116.71   11.73   0
  -4   9   0  217.87    6.67   0
   4  -9   0  216.23    6.10   0
   4  -9   0  249.29   10.04   0
   4   9   0  247.39    6.02   0
  -4  -9   0  255.87    7.20   0
   4  -9   0  215.57    9.64   0
   4   9   0  247.72    6.12   0
   5   9   0 1041.23    8.31   0
   5  -9   0 1024.15   13.44   0
   5  -9   0  928.99   13.44   0
   5  -9   0  924.27   11.49   0
   5   9   0 1034.38    9.78   0
  -5  -9   0 1014.12    9.11   0
  -5   9   0 1014.87   10.89   0
  -6  -9   0   41.77    5.67   0
   6   9   0   44.63    4.43   0
   6   9   0   53.76    5.13   0
   6  -9   0   46.41    5.90   0
   6  -9   0   45.44    6.50   0
   6  -9   0   40.35    6.19   0
   7  -9   0   69.80    7.28   0
   7  -9   0   70.94    6.25   0
   7   9   0   69.52    5.58   0
   7   9   0   79.24    6.70   0
   7  -9   0   58.31    7.21   0
  -7  -9   0   71.91    4.49   0
   7  -9   0   64.76    6.61   0
   8  -9   0   35.71    6.35   0
   8  -9   0   34.46    6.35   0
   8  -9   0   31.79    6.41   0
   8  -9   0   29.72    6.50   0
  -8  -9   0   39.64    5.73   0
   8   9   0   42.90    6.68   0
   8   9   0   28.33    5.56   0
   0 -10   0 1153.00   10.66   0
   0  10   0 1140.09    9.36   0
   0  10   0 1129.95   13.83   0
  -1 -10   0   14.75    6.87   0
   1  10   0   15.46    5.29   0
  -1  10   0   16.62    8.10   0
   1 -10   0   13.79    4.44   0
  -1  10   0   16.16    5.81   0
   1  10   0   20.35    4.78   0
   2 -10   0  475.51    8.51   0
   2  10   0  464.71    6.98   0
  -2 -10   0  466.96    6.93   0
   2  10   0  494.34    7.92   0
  -2  10   0  474.19    7.90   0
  -3 -10   0  227.44    7.23   0
   3  10   0  219.99    4.98   0
   3 -10   0  205.48    5.94   0
  -3  10   0  209.70    6.63   0
   3  10   0  216.81    5.85   0
   4 -10   0  844.02   18.96   0
   4  10   0  864.89    8.41   0
   4 -10   0  794.67   18.97   0
   4  10   0  854.62    9.44   0
   4 -10   0  777.15   10.13   0
  -4 -10   0  833.72    8.91   0
  -4  10   0  791.27    9.35   0
   5 -10   0    1.15    5.77   0
  -5  10   0    7.18    4.99   0
   5 -10   0    3.55    7.67   0
   5  10   0    3.90    4.56   0
   5  10   0    4.50    3.48   0
  -5 -10   0    5.10    4.00   0
   5 -10   0    8.24    6.80   0
   6 -10   0   21.36    6.21   0
   6 -10   0   30.04    6.67   0
  -6 -10   0   24.82    5.31   0
   6  10   0   20.96    3.59   0
   6 -10   0   23.96    7.05   0
   6  10   0   18.76    6.42   0
   7 -10   0   28.61    6.06   0
  -7 -10   0   40.92    5.74   0
   7  10   0   27.80    4.53   0
   7  10   0   30.81    5.31   0
   7 -10   0   29.75    7.01   0
   7 -10   0   31.07    6.42   0
   7 -10   0   30.25    5.86   0
   8 -10   0   13.76    7.78   0
  -8 -10   0    1.50    4.18   0
   8 -10   0   12.28    6.47   0
   8 -10   0    5.13    8.11   0
   8  10   0   17.97    6.45   0
   8 -10   0   11.15    6.08   0
   8  10   0    8.52    5.59   0
   0  11   0   -1.47    5.62   0
   0  11   0    2.25    6.17   0
   0 -11   0   -2.13    6.88   0
  -1  11   0   85.32   11.05   0
  -1  11   0   77.01    5.81   0
   1  11   0   80.13    5.15   0
   1  11   0   82.38    5.45   0
  -1 -11   0   89.95    6.86   0
   1 -11   0   80.62    6.81   0
  -2 -11   0 1002.29    9.65   0
  -2  11   0  974.66    9.55   0
   2  11   0  981.43    9.91   0
   2 -11   0  937.09   10.52   0
   2  11   0  943.81    9.67   0
   3  11   0  967.77    9.65   0
   3 -11   0  887.42   10.35   0
  -3 -11   0  950.69    8.31   0
  -3  11   0  959.57    9.49   0
   3  11   0 1002.04    9.11   0
   4 -11   0  147.64    6.66   0
   4  11   0  164.32    5.57   0
  -4  11   0  168.22    6.12   0
   4  11   0  164.34    6.90   0
  -4 -11   0  152.76    4.94   0
  -5  11   0   52.52    5.63   0
   5 -11   0   53.36    6.23   0
  -5 -11   0   76.72    5.97   0
   5  11   0   67.77    5.17   0
   5 -11   0   59.19   11.12   0
   5 -11   0   60.32   10.17   0
   5  11   0   75.16    6.40   0
   6  11   0   69.66    5.51   0
  -6 -11   0   69.67    5.99   0
   6  11   0   67.36    5.00   0
   6 -11   0   71.69    8.71   0
   6 -11   0   58.25    6.56   0
   6 -11   0   62.60    7.90   0
   7 -11   0   16.22    7.81   0
  -7 -11   0   24.69    4.26   0
   7  11   0   27.85    5.42   0
   7 -11   0   16.62    7.20   0
   7 -11   0   23.63    7.23   0
   7  11   0   25.05    6.11   0
   8 -11   0   30.24    7.19   0
   8  11   0   25.78    4.96   0
   8 -11   0   30.02    6.60   0
  -8 -11   0   30.79    4.58   0
   8 -11   0   29.45    7.99   0
   8 -11   0   20.19    8.40   0
   8  11   0   31.04    5.83   0
   0 -12   0  346.71    6.23   0
   0  12   0  346.99    9.62   0
   0  12   0  364.07    7.33   0
  -1  12   0    6.06    5.36   0
  -1 -12   0    2.86    5.91   0
  -1  12   0    3.11    9.72   0
   1  12   0    0.79    5.70   0
   1 -12   0   11.93    6.04   0
   1  12   0    1.45    5.20   0
  -2 -12   0   84.30    6.42   0
   2  12   0   86.59    6.18   0
  -2  12   0   74.13    5.97   0
   2 -12   0   80.51    6.65   0
   2  12   0   78.36    5.34   0
   3 -12   0  512.60    7.21   0
   3  12   0  543.56    6.74   0
   3  12   0  549.65    6.80   0
  -3  12   0  529.24    6.79   0
  -3 -12   0  552.97    7.94   0
  -4  12   0   18.01    5.24   0
   4 -12   0   11.93    6.08   0
   4  12   0   17.78    6.07   0
   4  12   0   16.45    4.88   0
  -4 -12   0    7.87    4.16   0
   5  12   0   37.02    5.01   0
   5 -12   0   36.92    6.42   0
  -5 -12   0   43.67    4.48   0
   5  12   0   32.34    6.31   0
  -5  12   0   36.35    5.50   0
   6  12   0    2.33    3.80   0
   6 -12   0   12.18    6.34   0
  -6 -12   0    1.41    4.17   0
   6  12   0   12.95    6.42   0
  -7 -12   0   73.64    6.16   0
   7 -12   0   64.15    9.65   0
   7  12   0   68.09    6.67   0
   7 -12   0   57.68    9.62   0
   7  12   0   59.51    4.44   0
   7 -12   0   55.81    7.20   0
   0  13   0    0.80    6.08   0
   0  13   0   -1.19    3.91   0
   0 -13   0    2.83    5.53   0
   1 -13   0   79.81    6.10   0
   1  13   0   88.71    5.82   0
  -1  13   0   86.49    4.18   0
  -1 -13   0   83.38    4.78   0
   1  13   0   81.71    6.14   0
  -2 -13   0   74.40    6.12   0
   2  13   0   74.62    4.41   0
   2  13   0   70.58    5.41   0
  -2  13   0   74.87    5.56   0
   2 -13   0   67.66    6.24   0
  -3 -13   0   45.30    4.39   0
   3 -13   0   39.43    5.95   0
   3  13   0   42.23    5.94   0
  -3  13   0   33.22    5.40   0
   3  13   0   42.00    5.03   0
   4  13   0    9.53    4.79   0
  -4  13   0    6.42    5.08   0
   4 -13   0    1.97    5.78   0
   4  13   0   10.32    4.36   0
  -4 -13   0   16.65    5.87   0
  -5  13   0   35.01    5.62   0
   5  13   0   39.72    5.46   0
  -5 -13   0   41.05    5.98   0
   5 -13   0   33.28    6.45   0
   5  13   0   36.03    6.27   0
   6  13   0  295.88    6.44   0
  -6 -13   0  292.68    6.07   0
   6 -13   0  307.26    8.99   0
   6  13   0  331.20    7.18   0
   7 -13   0   12.90    7.24   0
   7  13   0   26.09    4.85   0
   7  13   0   27.74    5.70   0
  -7 -13   0   25.98    4.65   0
   0  14   0  147.35    6.16   0
   0  14   0  154.56    8.30   0
   0 -14   0  153.47    6.57   0
   1  14   0   56.77    6.97   0
   1  14   0   57.43    6.08   0
  -1 -14   0   68.02    6.15   0
   1 -14   0   53.42    4.57   0
  -1  14   0   62.99    5.59   0
   2  14   0   39.97    4.38   0
  -2  14   0   47.73    4.11   0
   2  14   0   49.44    5.26   0
   2 -14   0   48.17    5.84   0
  -2 -14   0   53.60    6.06   0
   3  14   0   60.28    4.64   0
  -3  14   0   64.56    4.24   0
  -3 -14   0   66.52    6.09   0
   3  14   0   64.34    5.30   0
   3 -14   0   62.63    6.24   0
  -4 -14   0   16.98    4.21   0
   4  14   0    7.68    5.13   0
   4  14   0   20.84    6.00   0
  -4  14   0   16.52    5.31   0
   4 -14   0   13.78    6.05   0
  -5 -14   0   18.51    6.26   0
   5 -14   0   17.26    6.40   0
  -5  14   0   31.76    5.79   0
   5  14   0   27.70    4.79   0
   5  14   0   26.80    5.34   0
   6  14   0   10.12    6.86   0
   6  14   0    9.42    5.78   0
  -6  14   0    9.83    5.88   0
  -6 -14   0    9.32    4.38   0
   6 -14   0    7.38    6.47   0
   0 -15   0    4.27    4.09   0
   0  15   0    2.70    6.41   0
   0  15   0   -0.29    5.44   0
   0  15   0    2.17    7.67   0
   1  15   0   65.21    5.92   0
   1  15   0   56.26    7.03   0
  -1  15   0   67.65    5.60   0
   1 -15   0   53.79    4.58   0
  -1 -15   0   73.45    5.90   0
  -2  15   0   35.44    4.15   0
   2 -15   0   32.16    6.25   0
   2  15   0   33.91    5.39   0
  -2 -15   0   29.51    6.12   0
   2  15   0   35.17    6.18   0
  -3  15   0   18.98    5.52   0
   3 -15   0   13.25    4.19   0
  -3 -15   0   26.79    5.88   0
   3  15   0   15.71    4.34   0
   3  15   0   17.26    5.55   0
  -4  15   0   31.81    5.81   0
   4 -15   0   21.52    6.27   0
   4  15   0   26.90    5.39   0
   4  15   0   22.32    4.43   0
  -4 -15   0   42.17    6.05   0
   5 -15   0   40.92    6.83   0
  -5  15   0   34.75    6.21   0
  -5 -15   0   33.20    4.77   0
   5  15   0   36.98    5.82   0
   5  15   0   43.51    6.84   0
   0 -16   0   -0.54    4.24   0
   0  16   0    4.70    8.75   0
   0  16   0    0.69    5.60   0
   0  16   0    2.31    8.73   0
   1 -16   0    2.38    4.02   0
  -1  16   0    3.29    3.70   0
   1  16   0    1.75    5.13   0
  -1 -16   0   -0.46    4.09   0
   1  16   0   -6.49    5.51   0
   2  16   0   26.15    5.54   0
  -2  16   0   25.86    4.06   0
   2 -16   0   30.71    6.18   0
  -2 -16   0   28.14    6.14   0
   2  16   0   25.60    6.00   0
   3  16   0   92.58    6.75   0
   3  16   0  104.24    6.46   0
  -3 -16   0  101.03    6.49   0
   3 -16   0   87.17    6.81   0
  -3  16   0   92.73    6.39   0
   4 -16   0   27.62    6.76   0
  -4 -16   0   27.44    6.44   0
  -4  16   0   38.40    5.89   0
   4  16   0   39.22    4.77   0
   4  16   0   35.22    5.81   0
  -5 -16   0   78.86    6.96   0
   5  16   0  108.09    7.21   0
   5 -16   0   72.24    7.67   0
   5  16   0   73.40    5.21   0
  -5  16   0  116.45    6.94   0
   0  17   0    4.91    3.87   0
   0 -17   0   -5.78    6.05   0
   1  17   0    4.23    7.54   0
  -1  17   0    2.05    5.89   0
   1 -17   0    5.78    4.53   0
  -1 -17   0    8.29    5.80   0
   1  17   0   -0.56    6.82   0
   1  17   0   -0.05    5.92   0
   2 -17   0    7.93    4.56   0
   2  17   0    6.51    5.88   0
   2  17   0    9.16    5.91   0
  -2  17   0    8.68    5.78   0
  -2 -17   0    9.14    4.28   0
   3  17   0   10.15    6.29   0
  -3  17   0    2.52    4.39   0
  -3 -17   0    4.28    6.35   0
   3  17   0    6.89    5.94   0
   3 -17   0    2.82    6.47   0
   0  18   0  163.74    5.90   0
   0 -18   0  243.79    7.71   0
   1  18   0   -3.50    6.12   0
   1  18   0    0.89    7.45   0
   1 -18   0    3.48    6.41   0
  -1 -18   0   -0.02    6.28   0
   1  18   0    1.40    8.74   0
  -1  18   0    4.29    5.79   0
   2  18   0   41.94    7.79   0
  -2  18   0   33.99    6.15   0
   2  18   0   27.90    6.48   0
   2 -18   0   32.59    6.95   0
  -2 -18   0   30.47    6.57   0
   2  18   0   48.33    6.98   0
  10   0  -1    1.49    7.31   0
  10   0  -1    4.01    5.79   0
  10   0  -1   -1.64    5.88   0
  10   0  -1    2.92    6.73   0
   9   0  -1   50.54    6.55   0
   9   0  -1   45.37    5.56   0
   9   0  -1   44.48    5.41   0
   8   0  -1  179.17    5.92   0
   8   0  -1  195.50    5.65   0
   8   0  -1  174.66    7.41   0
   7   0  -1 1248.68    9.25   0
   7   0  -1 1210.90    9.29   0
   7   0  -1 1180.04   12.16   0
   6   0  -1  256.43    8.22   0
   6   0  -1  267.85    6.57   0
  -5   0   1   78.06    5.83   0
   5   0  -1   72.32    8.27   0
   5   0  -1   80.70    5.66   0
  -4   0   1    1.71    5.13   0
   4   0  -1   -0.02    5.30   0
   4   0  -1   -2.12    6.11   0
  -3   0   1 1814.09   18.35   0
   3   0  -1 1796.22   19.11   0
   3   0  -1 1869.54   13.00   0
   2   0  -1 1290.53   13.31   0
  -2   0   1 1234.15   22.11   0
   2   0  -1 1236.17   23.11   0
  -1   0   1 5209.59   31.48   0
  -1   0   1 4987.54   47.96   0
   1   0  -1 5182.26   31.62   0
   0   0   1    6.53    5.83   0
   0   0  -1    6.50    5.71   0
   0   0  -1    6.48    5.70   0
   0   0   1    8.07    5.86   0
  -2   0  -1 1447.08   14.57   0
   2   0   1 1397.18   14.28   0
   2   0   1 1418.35   14.39   0
   3   0   1  758.38    8.73   0
   3   0   1  761.31   10.36   0
   4   0   1    7.41    5.08   0
   4   0   1    3.58    5.63   0
   5   0   1  321.36    6.45   0
   5   0   1  321.42    6.21   0
   6   0   1  139.11    6.71   0
   6   0   1  145.31    5.82   0
   7   0   1  822.99    8.06   0
   7   0   1  796.12    9.20   0
   8   0   1  254.80    6.23   0
   8   0   1  256.24    6.98   0
   9   0   1   16.79    3.90   0
   9   0   1   18.13    6.21   0
   9   0   1   23.16    5.56   0
  10   0   1   16.83    6.14   0
  10   0   1   23.75    6.80   0
  10   0   1   25.33    6.02   0
  10   0   1   17.15    5.98   0
  10   1  -1   88.82    7.54   0
  10   1  -1   77.31    6.34   0
  10  -1  -1   61.66    4.79   0
  10  -1  -1   47.52    8.01   0
  10  -1  -1   54.84    4.92   0
  10   1  -1   44.14    4.81   0
  10  -1  -1   72.64    7.68   0
   9   1  -1   76.09    5.57   0
   9  -1  -1   73.52    8.29   0
   9  -1  -1   76.62    5.67   0
   9   1  -1   71.64    6.42   0
   9   1  -1   64.14    3.93   0
   9  -1  -1   71.41    4.33   0
   9  -1  -1   66.43    5.97   0
   8  -1  -1   98.08    4.29   0
   8   1  -1   99.53    6.80   0
   8  -1  -1   90.62    6.99   0
   8   1  -1   97.71    5.38   0
   8  -1  -1   82.13    6.13   0
   8  -1  -1   90.05    5.64   0
   8   1  -1   80.41    5.38   0
   7   1  -1  238.64    6.26   0
   7  -1  -1  253.93    5.92   0
  -7  -1   1  238.87    6.57   0
   7  -1  -1  231.40    8.17   0
   7  -1  -1  248.31    6.23   0
   7   1  -1  248.01    6.09   0
   7   1  -1  224.87    7.60   0
   6  -1  -1  130.78    4.74   0
   6   1  -1  137.59    7.62   0
  -6  -1   1  130.74    6.08   0
   6  -1  -1  124.96    8.76   0
   6   1  -1  132.76    6.11   0
  -5  -1   1  603.52    8.99   0
   5  -1  -1  633.11    7.83   0
   5   1  -1  595.41    9.88   0
   5  -1  -1  597.13   10.49   0
   4  -1  -1  347.70    6.09   0
   4   1  -1  324.92    7.79   0
  -4  -1   1  328.69    8.03   0
   4  -1  -1  329.29    9.64   0
   3   1  -1  853.84   12.74   0
  -3  -1   1  845.70   11.44   0
  -3   1   1  900.55   15.36   0
   3  -1  -1  901.92   10.43   0
   3  -1  -1  877.93   15.76   0
  -2  -1   1 2102.78   22.20   0
   2  -1  -1 2178.84   18.01   0
   2   1  -1 2264.74   17.42   0
  -2   1   1 2182.88   34.34   0
  -2   1   1 2262.76   17.92   0
   2  -1  -1 2148.23   36.46   0
   2   1  -1 2132.35   23.00   0
   1   1  -1 3789.18   31.30   0
  -1  -1   1 3794.54   32.02   0
  -1  -1   1 3996.33   26.39   0
  -1   1   1 3888.88   28.05   0
   1   1  -1 3919.03   26.32   0
   1  -1  -1 3860.13   28.26   0
   0  -1  -1 1071.63   17.18   0
   0   1   1 1048.09   16.11   0
   0  -1   1 1099.67   20.06   0
   0   1   1 1140.29   18.93   0
   0  -1  -1 1214.19   20.82   0
   0  -1   1 1123.15   17.86   0
   0   1  -1 1143.76   17.97   0
   0   1  -1 1056.12   19.73   0
  -1   1  -1 2920.06   25.93   0
   1  -1   1 2878.80   26.29   0
  -1   1  -1 2911.38   23.28   0
   1  -1   1 2856.55   23.06   0
   1   1   1 2921.85   22.19   0
   1   1   1 2935.03   22.09   0
  -1  -1  -1 2963.23   22.17   0
  -1  -1  -1 2938.28   22.34   0
  -2  -1  -1 3156.51   20.07   0
   2   1   1 3147.24   19.16   0
   2  -1   1 3225.11   21.24   0
  -2  -1  -1 3271.11   19.35   0
   2   1   1 3142.13   19.85   0
  -2   1  -1 3315.35   21.44   0
   2  -1   1 3043.32   20.12   0
   3  -1   1  374.88    7.75   0
   3  -1   1  373.68    8.24   0
  -3  -1  -1  346.16    7.81   0
   3   1   1  364.40    6.47   0
   3   1   1  351.51    8.31   0
  -3  -1  -1  371.49    6.57   0
   4  -1   1  199.53    5.10   0
  -4  -1  -1  188.26    6.48   0
   4  -1   1  190.41    5.47   0
   4   1   1  192.87    7.08   0
   4   1   1  198.00    6.05   0
   5   1   1  669.88    8.90   0
   5  -1   1  659.83    8.10   0
   5   1   1  700.60    7.96   0
   5  -1   1  701.78    7.94   0
   6  -1   1   47.74    5.97   0
   6   1   1   41.47    4.49   0
   6  -1   1   41.15    5.41   0
   6   1   1   40.79    5.13   0
   7  -1   1   61.34    4.83   0
   7   1   1   60.65    5.98   0
   7   1   1   74.02    5.18   0
   7  -1   1   64.06    5.24   0
   7  -1   1   65.47    6.22   0
   8  -1   1  175.84    5.80   0
   8  -1   1  167.08    6.08   0
   8  -1   1  170.88    5.52   0
   8   1   1  178.27    7.04   0
   8   1   1  175.26    5.39   0
   9  -1   1   41.79    5.57   0
   9  -1   1   40.55    6.42   0
   9   1   1   33.57    3.80   0
   9  -1   1   28.89    5.61   0
   9   1   1   33.08    4.64   0
  10  -1   1   24.38    6.04   0
  10  -1   1   19.31    6.20   0
  10   1   1   16.90    4.25   0
  10   1   1   20.47    6.85   0
  10  -1   1   28.20    6.83   0
  10   1   1   16.36    5.93   0
  10   1   1   20.39    5.77   0
  10  -1   1   17.41    5.85   0
  10  -2  -1  128.26    5.80   0
  10   2  -1  155.20    7.10   0
  10  -2  -1  145.63    9.50   0
  10  -2  -1  185.01    9.05   0
  10   2  -1  223.42    8.29   0
  10  -2  -1  147.30    6.05   0
  10   2  -1  140.11    7.06   0
   9  -2  -1  129.45    7.46   0
   9  -2  -1  123.11    5.98   0
   9   2  -1  123.34    5.82   0
   9  -2  -1  115.95    7.65   0
   9   2  -1  104.48    4.71   0
   9   2  -1  117.63    7.32   0
   9  -2  -1  121.44    6.35   0
   8   2  -1  137.01    6.62   0
   8  -2  -1  127.96    5.88   0
   8  -2  -1  137.18    7.36   0
   8  -2  -1  123.78    6.43   0
   8  -2  -1  138.44    5.70   0
   8   2  -1  141.61    5.53   0
   8   2  -1  139.83    5.76   0
   7  -2  -1  134.39    4.36   0
   7   2  -1  139.59    5.43   0
   7   2  -1  125.72    6.88   0
  -7  -2   1  138.70    5.75   0
   7  -2  -1  127.96    7.08   0
   7  -2  -1  132.21    4.32   0
   7   2  -1  129.96    4.48   0
   7  -2  -1  120.74    6.13   0
   6  -2  -1   11.45    4.96   0
   6   2  -1   15.23    3.59   0
   6  -2  -1   15.58    4.11   0
   6   2  -1   15.97    6.90   0
   6  -2  -1   11.71    6.80   0
  -6  -2   1   10.06    5.52   0
   5  -2  -1  179.67    8.05   0
   5   2  -1  173.13    8.03   0
  -5  -2   1  185.81    6.77   0
   5  -2  -1  170.61    7.76   0
   5  -2  -1  186.33    4.84   0
   4  -2  -1 1017.10    9.36   0
   4  -2  -1 1000.70   14.89   0
   4  -2  -1  950.40   14.43   0
  -4  -2   1  972.61   10.93   0
   4   2  -1  961.05   11.41   0
   3  -2  -1 3044.34   29.42   0
  -3  -2   1 3000.87   19.07   0
   3  -2  -1 3063.19   17.15   0
   3   2  -1 2963.15   19.33   0
   3  -2  -1 3095.48   30.69   0
   2  -2  -1 1512.15   35.61   0
   2  -2  -1 1570.84   15.00   0
   2   2  -1 1561.40   17.10   0
  -2  -2   1 1536.09   16.46   0
  -2   2   1 1691.65   15.93   0
  -1   2   1 1531.46   19.60   0
   1  -2  -1 1568.93   31.54   0
   1  -2  -1 1482.01   19.18   0
  -1   2   1 1476.93   31.28   0
  -1  -2   1 1494.85   17.97   0
   1   2  -1 1494.28   17.55   0
   1   2  -1 1591.88   18.37   0
   1  -2   1  408.54   11.32   0
  -1  -2  -1  406.86   10.08   0
   1  -2   1  392.28   13.52   0
   1   2   1  412.43   10.67   0
  -1  -2  -1  416.84   10.76   0
   1   2   1  399.87   11.97   0
  -1   2  -1  400.50    9.93   0
  -1   2  -1  404.80   13.53   0
  -2  -2  -1  543.91    8.95   0
   2  -2   1  547.15    9.98   0
   2  -2   1  573.89   11.25   0
  -2  -2  -1  587.92    8.51   0
   2   2   1  554.89    9.40   0
  -2   2  -1  590.20   11.36   0
   2   2   1  561.57    9.63   0
   3   2   1 2181.28   13.65   0
   3  -2   1 2183.54   15.53   0
  -3  -2  -1 2124.78   14.11   0
   3  -2   1 2071.67   15.00   0
  -3  -2  -1 2287.46   13.85   0
   3   2   1 2123.60   14.26   0
   4  -2   1  744.39    8.79   0
   4   2   1  776.23    8.34   0
  -4  -2  -1  749.87    9.01   0
   4  -2   1  773.37    8.39   0
   4   2   1  762.04    9.81   0
   4  -2   1  723.83    9.20   0
   5  -2   1  282.56    6.78   0
   5   2   1  307.93    6.36   0
   5   2   1  299.99    6.37   0
   5  -2   1  299.51    7.38   0
  -5  -2  -1  289.44    5.47   0
   5  -2   1  309.00    6.62   0
   6  -2   1  144.16    5.76   0
   6  -2   1  164.63    6.55   0
  -6  -2  -1  164.80    5.77   0
   6   2   1  166.86    6.96   0
   6   2   1  170.53    4.57   0
   6  -2   1  171.98    5.70   0
   7   2   1   73.04    6.38   0
   7  -2   1   72.56    5.05   0
   7   2   1   85.90    5.14   0
   7  -2   1   73.51    5.38   0
   7  -2   1   73.51    5.80   0
   8   2   1   41.01    6.19   0
   8   2   1   48.10    5.22   0
   8  -2   1   34.29    5.14   0
   8  -2   1   36.01    5.17   0
   8  -2   1   39.63    5.68   0
   9   2   1   30.73    6.31   0
   9   2   1   29.06    5.20   0
   9  -2   1   20.31    3.88   0
   9  -2   1   30.98    6.11   0
   9  -2   1   21.61    5.47   0
   9  -2   1   21.98    3.80   0
  10  -2   1   46.97    6.63   0
  10  -2   1   58.46    6.37   0
  10   2   1   58.16    5.65   0
  10  -2   1   71.61    6.45   0
  10  -2   1   61.97    7.37   0
  10   2   1   67.70    6.29   0
  10  -3  -1   84.12    9.09   0
  10  -3  -1   79.70    8.35   0
  10  -3  -1   73.04    6.64   0
  10   3  -1   78.01    6.33   0
  10  -3  -1   62.40    5.29   0
  10   3  -1   77.62    7.70   0
  10   3  -1   57.74    4.78   0
   9  -3  -1   70.89    4.41   0
   9   3  -1   84.61    6.88   0
   9  -3  -1   73.98    6.00   0
   9   3  -1   71.41    4.22   0
   9  -3  -1   76.11    7.44   0
   9   3  -1   81.95    5.68   0
   9  -3  -1   75.58    8.23   0
   8  -3  -1   77.32    5.53   0
   8   3  -1   77.88    5.42   0
   8   3  -1   76.31    6.67   0
   8  -3  -1   79.60    6.94   0
  -8  -3   1   80.37    5.58   0
   8  -3  -1   75.57    5.87   0
   8  -3  -1   80.73    5.50   0
   8   3  -1   81.08    5.54   0
  -7  -3   1   97.83    5.62   0
   7  -3  -1   92.80    6.94   0
   7  -3  -1   95.20    4.33   0
   7   3  -1  102.08    4.27   0
   7  -3  -1   95.22    5.25   0
   7   3  -1  104.88    6.24   0
   7  -3  -1   95.68    8.03   0
   7   3  -1   90.84    4.26   0
   6  -3  -1   49.87    6.83   0
   6   3  -1   64.30    6.75   0
   6   3  -1   65.60    5.29   0
   6  -3  -1   58.74    5.66   0
  -6  -3   1   58.28    5.77   0
   6  -3  -1   54.00    7.98   0
   5  -3  -1  138.41    8.78   0
   5   3  -1  132.95    7.52   0
  -5  -3   1  128.69    6.52   0
   5  -3  -1  134.70    4.69   0
   5  -3  -1  125.87    7.69   0
   4   3  -1 2529.82   15.29   0
  -4  -3   1 2503.82   14.74   0
   4  -3  -1 2586.84   23.22   0
   4  -3  -1 2621.72   24.16   0
   4  -3  -1 2593.08   15.22   0
   3  -3  -1  638.21    9.75   0
   3  -3  -1  670.88   15.89   0
   3   3  -1  635.43    9.24   0
  -3  -3   1  612.58   10.18   0
   3  -3  -1  626.73   15.40   0
   2   3  -1  151.89    8.77   0
   2  -3  -1  153.95    8.16   0
  -2   3   1  155.35    7.99   0
   2  -3  -1  142.38   11.84   0
  -2  -3   1  147.22    6.61   0
  -2   3   1  146.11   11.33   0
   1  -3  -1 1724.18   25.66   0
   1   3  -1 1771.29   16.52   0
  -1   3   1 1714.39   23.98   0
  -1  -3   1 1779.63   18.43   0
   1   3  -1 1871.49   18.39   0
   1  -3  -1 1621.01   19.10   0
  -1   3   1 1673.75   19.40   0
   0  -3   1 1752.34   18.05   0
   0  -3  -1 1842.37   19.71   0
   0   3   1 1666.08   17.46   0
   0  -3  -1 1770.11   18.89   0
   0   3  -1 1888.92   26.94   0
   0   3  -1 1802.12   17.84   0
   0  -3   1 1906.66   25.72   0
   0   3   1 1779.33   21.15   0
   1  -3   1 4199.85   23.63   0
  -1  -3  -1 4559.31   24.04   0
  -1  -3  -1 4688.11   26.02   0
   1   3   1 4288.44   22.91   0
   1   3   1 4312.64   24.97   0
  -1   3  -1 4341.99   23.91   0
   2  -3   1   50.78    4.66   0
  -2  -3  -1   45.81    5.27   0
   2   3   1   43.68    4.55   0
  -2   3  -1   43.74    6.04   0
   2  -3   1   42.36    6.38   0
   2   3   1   35.89    5.70   0
  -2  -3  -1   44.04    4.46   0
   3  -3   1  238.72    7.14   0
   3  -3   1  220.75    6.81   0
   3   3   1  232.66    5.47   0
  -3  -3  -1  247.66    6.66   0
  -3  -3  -1  223.19    7.09   0
   3   3   1  235.83    7.62   0
   4   3   1 1542.89   12.43   0
   4   3   1 1593.40   10.00   0
   4  -3   1 1490.49   12.13   0
  -4  -3  -1 1546.93   10.85   0
   4  -3   1 1610.52   12.42   0
   5   3   1  967.30    8.66   0
   5   3   1  934.52    8.80   0
   5  -3   1  900.93    9.75   0
   5  -3   1  967.44    9.39   0
   5  -3   1  967.39   10.23   0
  -5  -3  -1  975.37    9.25   0
  -6  -3  -1   86.96    5.51   0
   6  -3   1   74.67    5.21   0
   6  -3   1   76.47    4.56   0
   6   3   1   84.82    6.69   0
   6  -3   1   70.02    5.46   0
   6   3   1   81.52    3.77   0
   7   3   1  140.58    5.47   0
   7   3   1  154.80    6.65   0
   7  -3   1  151.96    6.28   0
  -7  -3  -1  148.30    4.44   0
   7  -3   1  150.14    5.60   0
   7  -3   1  138.73    5.77   0
   8  -3   1  135.85    4.54   0
   8   3   1  141.62    6.63   0
   8   3   1  138.01    4.52   0
   8  -3   1  135.72    5.98   0
   8  -3   1  135.57    6.65   0
   8  -3   1  136.17    4.56   0
   9   3   1  153.29    4.86   0
   9   3   1  161.76    7.12   0
   9  -3   1  112.29    6.50   0
   9  -3   1  128.50    7.30   0
   9  -3   1  158.27    6.25   0
   9  -3   1  152.06    6.14   0
   9  -4  -1   86.89    4.82   0
   9   4  -1   90.97    4.46   0
  -9  -4   1  125.12    6.03   0
   9  -4  -1   86.89    4.74   0
   9  -4  -1  107.63    8.79   0
   9   4  -1  106.25    5.75   0
   9   4  -1  115.25    6.78   0
   9  -4  -1  106.26    8.04   0
   8  -4  -1   24.75    7.29   0
   8  -4  -1   26.39    5.27   0
   8   4  -1   29.08    6.06   0
  -8  -4   1   26.96    3.99   0
   8   4  -1   25.98    5.18   0
   8   4  -1   23.66    5.01   0
   8  -4  -1   25.56    5.38   0
   8  -4  -1   30.90    5.33   0
   7  -4  -1   39.68    5.15   0
   7   4  -1   44.97    4.99   0
   7   4  -1   42.50    6.06   0
   7  -4  -1   37.94    7.01   0
   7  -4  -1   35.45    6.44   0
   7  -4  -1   42.41    5.36   0
  -7  -4   1   46.08    5.14   0
   6   4  -1  651.44    7.34   0
  -6  -4   1  572.41    7.19   0
   6   4  -1  591.69    9.00   0
   6  -4  -1  624.12    8.24   0
   6  -4  -1  583.55   11.41   0
   6  -4  -1  610.96   12.04   0
   5  -4  -1    8.53    7.05   0
  -5  -4   1    4.85    3.95   0
   5  -4  -1    4.84    5.50   0
   5  -4  -1    4.78    5.36   0
   5   4  -1   12.84    6.36   0
   5   4  -1    8.03    5.17   0
   4  -4  -1   44.45    7.39   0
   4   4  -1   41.43    6.72   0
  -4  -4   1   43.84    6.26   0
   4  -4  -1   45.62    4.18   0
   4  -4  -1   41.05    7.37   0
  -3  -4   1  258.63    6.50   0
   3  -4  -1  275.70    7.90   0
   3  -4  -1  258.60   10.61   0
   3   4  -1  261.97    6.75   0
   2   4  -1 1046.80   12.45   0
  -2  -4   1  993.35   10.84   0
   2  -4  -1  984.51   16.60   0
  -2   4   1 1079.10   13.50   0
   2  -4  -1  986.07   13.10   0
  -2   4   1  976.67   15.77   0
  -1   4   1  224.12   10.44   0
  -1  -4   1  236.24    7.75   0
   1  -4  -1  219.01    9.09   0
   1   4  -1  230.95    7.76   0
  -1   4   1  223.63    9.50   0
   1  -4  -1  229.48   10.63   0
   0   4  -1  614.78   15.39   0
   0   4  -1  571.64   11.26   0
   0  -4  -1  591.02   12.41   0
   0   4   1  560.50   11.31   0
   0  -4  -1  568.32   11.21   0
   0   4   1  558.23   12.20   0
   0  -4   1  572.87   11.63   0
   1  -4   1   16.46    4.91   0
  -1  -4  -1   17.93    8.15   0
  -1  -4  -1   18.68    5.70   0
   1   4   1   19.52    5.83   0
  -1   4  -1   11.72    6.64   0
   1   4   1   17.38    5.74   0
   2  -4   1 1455.73   19.27   0
   2  -4   1 1410.04   13.03   0
  -2   4  -1 1439.07   13.09   0
   2   4   1 1429.73   13.25   0
  -2  -4  -1 1507.15   13.19   0
  -2  -4  -1 1532.75   11.64   0
   2   4   1 1436.42   11.32   0
  -3  -4  -1  294.72    6.70   0
   3  -4   1  270.47    7.48   0
  -3   4  -1  258.76    6.15   0
  -3  -4  -1  259.76    7.32   0
   3   4   1  266.03    8.03   0
   3  -4   1  253.05    7.23   0
   3   4   1  269.58    6.49   0
   4   4   1  613.41    7.44   0
  -4  -4  -1  589.51    7.03   0
   4  -4   1  615.91    8.85   0
   4   4   1  628.88    8.82   0
   4  -4   1  567.07    8.38   0
   5   4   1   44.87    5.28   0
   5  -4   1   45.71    4.26   0
   5   4   1   47.24    7.08   0
  -5  -4  -1   40.49    5.97   0
   5  -4   1   45.32    5.45   0
   5  -4   1   48.06    5.22   0
   6  -4   1  235.82    6.53   0
  -6  -4  -1  240.02    6.05   0
   6  -4   1  251.48    6.47   0
   6   4   1  263.56    7.01   0
   6  -4   1  250.93    6.65   0
   6   4   1  254.19    4.80   0
   7  -4   1   53.88    5.69   0
   7  -4   1   53.26    5.37   0
   7   4   1   55.80    5.91   0
   7  -4   1   66.81    5.02   0
   7   4   1   53.59    4.98   0
  -7  -4  -1   54.37    5.04   0
   8  -4   1   33.26    5.35   0
   8   4   1   41.45    6.19   0
   8  -4   1   44.75    5.41   0
  -8  -4  -1   37.19    3.95   0
   8  -4   1   40.31    5.83   0
   8  -4   1   44.49    5.53   0
   8   4   1   38.89    5.04   0
   9  -4   1   20.33    6.25   0
   9  -4   1   19.68    5.76   0
   9   4   1   17.45    6.62   0
   9   4   1   24.65    5.39   0
   9  -4   1   24.13    6.04   0
   9  -4   1   22.95    5.55   0
   9   5  -1  103.49    5.68   0
   9  -5  -1   90.66    5.14   0
   9   5  -1   98.23    4.66   0
   9  -5  -1   95.63    8.77   0
  -9  -5   1  115.05    6.58   0
   9  -5  -1  128.93    6.61   0
   9   5  -1  114.94    6.07   0
   9  -5  -1  107.69    9.21   0
   8   5  -1   49.01    3.70   0
   8  -5  -1   36.90    7.74   0
   8   5  -1   44.74    3.94   0
   8  -5  -1   34.61    7.03   0
   8   5  -1   35.52    6.38   0
  -8  -5   1   43.54    5.65   0
   8  -5  -1   39.90    4.23   0
   8  -5  -1   35.85    5.66   0
   7   5  -1  170.93    6.93   0
   7  -5  -1  180.28    6.03   0
  -7  -5   1  163.48    6.07   0
   7  -5  -1  168.39    4.97   0
   7   5  -1  170.35    5.47   0
   7  -5  -1  165.02    8.22   0
   7  -5  -1  176.20    8.69   0
   6   5  -1  177.17    7.04   0
   6  -5  -1  174.80    8.82   0
   6   5  -1  183.27    5.75   0
   6  -5  -1  156.68    8.38   0
  -6  -5   1  167.55    6.48   0
   6  -5  -1  176.08    6.42   0
   5  -5  -1  154.91    5.41   0
   5  -5  -1  152.53    8.13   0
   5   5  -1  151.95    7.15   0
   5  -5  -1  145.56    7.19   0
   5   5  -1  162.21    4.54   0
  -5  -5   1  148.41    5.04   0
  -4  -5   1  328.85    7.42   0
   4   5  -1  323.96    6.48   0
   4  -5  -1  342.71    7.93   0
   4   5  -1  361.61    6.81   0
   4  -5  -1  311.96   10.40   0
   3  -5  -1  628.91    9.89   0
  -3  -5   1  625.25    9.51   0
  -3   5   1  654.47   11.94   0
   3  -5  -1  621.36   13.32   0
   3   5  -1  659.83    9.96   0
  -2   5   1  614.87   10.85   0
  -2  -5   1  593.33    9.58   0
   2  -5  -1  552.07   10.31   0
   2  -5  -1  565.83   11.42   0
   2   5  -1  624.47    9.81   0
  -2   5   1  584.43   10.91   0
   1  -5  -1  924.05   13.10   0
  -1  -5   1  988.54   10.79   0
  -1   5   1  978.14   12.93   0
  -1   5   1  938.88   13.37   0
   1   5  -1 1025.08   11.90   0
   1  -5  -1  961.41   13.17   0
   0  -5   1 1752.57   13.65   0
   0   5   1 1758.56   14.77   0
   0  -5  -1 1840.48   16.10   0
   0   5   1 1720.20   15.80   0
   0   5  -1 1819.78   14.65   0
   0   5  -1 1942.66   23.69   0
   0   5  -1 2028.48   23.35   0
   0  -5  -1 1850.22   15.90   0
   1  -5   1  220.75    7.64   0
   1   5   1  215.30    5.83   0
  -1  -5  -1  230.70    5.95   0
   1   5   1  220.08    8.67   0
  -1  -5  -1  239.66    8.62   0
  -1   5  -1  221.15    6.09   0
   2  -5   1  829.26   18.48   0
  -2  -5  -1  878.67    8.84   0
   2   5   1  841.06   10.96   0
   2  -5   1  869.81   19.23   0
   2   5   1  839.80    8.62   0
  -2  -5  -1  876.25   10.79   0
   2  -5   1  807.04   10.13   0
  -2   5  -1  838.05    9.39   0
   3   5   1 1672.30   11.68   0
  -3   5  -1 1725.68   13.17   0
   3  -5   1 1621.74   12.40   0
   3  -5   1 1731.62   17.47   0
  -3  -5  -1 1871.61   11.90   0
   3   5   1 1758.10   11.64   0
  -3  -5  -1 1728.71   12.29   0
   4  -5   1   85.03    5.65   0
  -4  -5  -1   90.21    6.39   0
   4  -5   1   84.56    4.27   0
   4   5   1   83.95    7.10   0
   4   5   1   90.52    5.48   0
   5  -5   1  121.30    6.20   0
   5   5   1  133.07    7.24   0
   5   5   1  134.82    5.55   0
   5  -5   1  130.32    5.94   0
  -5  -5  -1  134.40    6.39   0
  -6  -5  -1   85.31    4.18   0
   6  -5   1   77.12    4.22   0
   6   5   1   80.10    4.89   0
   6  -5   1   78.50    5.40   0
   6  -5   1   71.45    3.99   0
   6  -5   1   70.35    5.57   0
   6   5   1   82.85    5.29   0
   7  -5   1   58.02    5.67   0
   7   5   1   61.45    4.44   0
  -7  -5  -1   72.61    3.93   0
   7  -5   1   69.97    5.30   0
   7  -5   1   52.46    5.41   0
   7  -5   1   70.66    5.34   0
   7   5   1   62.02    5.04   0
   8  -5   1   66.24    5.69   0
   8   5   1   68.58    3.89   0
   8  -5   1   67.25    5.44   0
   8  -5   1   54.95    5.99   0
   8   5   1   59.91    6.36   0
  -8  -5  -1   62.55    5.55   0
   8  -5   1   66.82    6.34   0
   9  -5   1  103.02    6.51   0
   9   5   1   91.37    6.78   0
   9  -5   1  105.46    6.68   0
   9   5   1   96.83    5.87   0
   9  -5   1   68.91    6.32   0
   9  -5   1  102.90    6.43   0
   9  -6  -1   28.14    9.49   0
   9   6  -1   24.20    5.43   0
  -9  -6   1   26.35    5.76   0
   9  -6  -1   26.78    6.29   0
   9  -6  -1   28.92    6.27   0
   9  -6  -1   23.80    7.90   0
   9   6  -1   40.21    6.62   0
   9   6  -1   27.41    4.02   0
   8   6  -1  202.18    7.05   0
   8   6  -1  181.76    5.91   0
  -8  -6   1  189.65    6.40   0
   8  -6  -1  171.89    6.45   0
   8  -6  -1  217.96    6.72   0
   8  -6  -1  174.23    9.27   0
   8  -6  -1  186.59    9.67   0
   8   6  -1  214.08    6.02   0
  -7  -6   1   15.18    3.91   0
   7  -6  -1   18.10    7.13   0
   7  -6  -1   19.41    5.25   0
   7  -6  -1   14.55    6.85   0
   7   6  -1   18.14    3.32   0
   7   6  -1   14.83    6.11   0
   7  -6  -1   13.96    5.57   0
   6  -6  -1  331.68    9.86   0
   6  -6  -1  310.67    6.16   0
   6  -6  -1  308.30    9.92   0
   6   6  -1  356.71    6.28   0
  -6  -6   1  311.72    5.72   0
   6   6  -1  323.12    7.54   0
  -5  -6   1   25.40    6.37   0
   5   6  -1   21.90    6.56   0
   5  -6  -1   29.70    7.50   0
   5  -6  -1   25.44    6.15   0
   5  -6  -1   25.92    5.80   0
   5   6  -1   32.67    5.31   0
  -4  -6   1  150.12    6.75   0
   4  -6  -1  144.71    8.00   0
   4  -6  -1  151.69    7.01   0
   4   6  -1  165.24    5.86   0
   4   6  -1  154.83    7.02   0
   3  -6  -1  537.93   12.00   0
   3   6  -1  609.79    7.99   0
   3  -6  -1  533.71   10.32   0
   3   6  -1  569.51    7.79   0
  -3  -6   1  553.05    8.69   0
  -3   6   1  612.86   10.02   0
  -3   6   1  560.00   10.65   0
   2  -6  -1 1529.29   15.39   0
  -2   6   1 1562.12   15.07   0
  -2  -6   1 1551.02   11.63   0
  -2   6   1 1663.41   16.47   0
   2   6  -1 1722.55   12.33   0
   2  -6  -1 1473.16   15.87   0
   2   6  -1 1655.84   13.00   0
   1   6  -1 1797.89   15.38   0
   1  -6  -1 1624.81   14.94   0
  -1   6   1 1618.44   14.70   0
   1   6  -1 1736.96   13.67   0
   1  -6  -1 1595.54   15.93   0
  -1   6   1 1560.46   15.88   0
  -1  -6   1 1669.49   13.56   0
   0  -6   1 6220.34   22.89   0
   0   6   1 6291.65   25.15   0
   0   6  -1 6444.65   23.07   0
   0  -6  -1 6345.61   24.69   0
  -1  -6  -1 1341.18   12.07   0
   1   6   1 1238.11   11.13   0
  -1  -6  -1 1295.82   11.26   0
   1   6   1 1202.26   10.82   0
  -1   6  -1 1245.72   10.81   0
   1  -6   1 1240.09   11.74   0
   2   6   1 1857.13   13.35   0
  -2  -6  -1 1985.10   13.71   0
  -2   6  -1 1908.37   13.46   0
   2   6   1 1910.31   12.74   0
   2  -6   1 1781.52   12.73   0
  -2  -6  -1 2038.36   13.07   0
  -3  -6  -1  658.26    7.43   0
   3  -6   1  663.30   12.90   0
  -3  -6  -1  730.62    8.21   0
   3   6   1  688.66    7.19   0
  -3   6  -1  654.62    8.09   0
   3  -6   1  609.48    8.90   0
   3  -6   1  678.52   13.46   0
   3   6   1  632.30    7.73   0
   4  -6   1   97.55    6.20   0
   4   6   1  101.59    7.52   0
   4  -6   1  105.94    6.71   0
  -4  -6  -1   96.28    6.42   0
   4  -6   1  102.29    7.16   0
  -4   6  -1  100.46    4.70   0
   4   6   1  107.73    4.20   0
   5  -6   1   33.62    5.60   0
   5  -6   1   39.46    5.31   0
   5   6   1   46.47    7.15   0
   5   6   1   32.72    3.57   0
  -5  -6  -1   41.52    5.96   0
   5  -6   1   36.72    5.87   0
   6  -6   1   81.09    5.22   0
  -6  -6  -1   76.20    4.15   0
   6   6   1   75.91    6.40   0
   6  -6   1   67.24    5.48   0
   6   6   1   82.37    4.12   0
   6  -6   1   80.23    5.50   0
   6  -6   1   80.33    5.59   0
   7   6   1   18.62    4.90   0
   7  -6   1   13.94    5.10   0
   7  -6   1   16.38    5.45   0
  -7  -6  -1   11.38    3.70   0
   7  -6   1   14.95    5.16   0
   7  -6   1   10.85    5.07   0
   7   6   1   12.31    4.25   0
   8   6   1  116.56    4.31   0
   8   6   1  113.12    6.87   0
   8  -6   1  122.11    6.25   0
   8  -6   1   95.72    6.21   0
   8  -6   1  121.15    6.03   0
   8  -6   1  124.74    6.45   0
  -8  -6  -1  115.18    4.72   0
   9  -6   1   43.79    6.16   0
   9  -6   1   39.34    6.16   0
   9  -6   1   44.81    4.72   0
  -9  -6  -1   61.97    4.54   0
   9   6   1   57.19    6.70   0
   9   6   1   64.09    5.70   0
   9  -6   1   61.76    6.99   0
   9  -7  -1   66.07    6.53   0
   9   7  -1   58.74    4.62   0
  -9  -7   1   79.72    6.58   0
   9  -7  -1   74.07   11.91   0
   9   7  -1   87.79    7.26   0
   9  -7  -1   91.13    6.59   0
   9   7  -1   66.99    4.56   0
   9  -7  -1   63.17   11.72   0
   8   7  -1  451.64    7.29   0
   8  -7  -1  427.98   13.29   0
   8  -7  -1  393.05    8.65   0
  -8  -7   1  452.11    7.82   0
   8  -7  -1  389.49   13.22   0
   8   7  -1  443.98    8.18   0
   8   7  -1  424.00    7.09   0
   8  -7  -1  454.75    8.55   0
   7   7  -1    2.97    3.50   0
   7  -7  -1    4.06    5.55   0
   7  -7  -1    1.59    7.91   0
   7  -7  -1    2.36    6.93   0
   7   7  -1    2.38    6.08   0
  -7  -7   1    4.79    5.38   0
   7  -7  -1    1.27    5.64   0
   6  -7  -1   76.62    7.14   0
  -6  -7   1   68.86    4.27   0
   6  -7  -1   79.51    6.04   0
   6   7  -1   78.65    6.04   0
   6   7  -1   84.22    3.96   0
   6  -7  -1   65.54    7.48   0
   5  -7  -1  378.60    8.02   0
   5   7  -1  386.52    8.42   0
  -5  -7   1  376.54    6.43   0
   5  -7  -1  379.93    9.84   0
   5   7  -1  417.70    5.79   0
   4   7  -1  127.31    4.30   0
  -4   7   1  111.80    7.24   0
  -4  -7   1  117.66    6.89   0
   4  -7  -1  108.84    7.52   0
   4   7  -1  116.08    5.48   0
   4  -7  -1  119.76    7.98   0
  -3   7   1  317.83    7.85   0
   3   7  -1  329.79    8.41   0
   3  -7  -1  308.10    8.82   0
   3  -7  -1  304.06    8.29   0
  -3   7   1  356.65    8.73   0
   3   7  -1  349.26    6.76   0
  -3  -7   1  323.09    8.16   0
   2   7  -1  814.81    9.75   0
   2  -7  -1  757.16   10.95   0
  -2   7   1  819.39   12.44   0
   2  -7  -1  740.54   11.34   0
  -2  -7   1  751.77    9.44   0
  -2   7   1  751.83   10.26   0
   2   7  -1  857.08    9.54   0
  -1  -7   1  114.67    7.38   0
  -1   7   1  112.78    6.82   0
   1   7  -1  118.91    7.00   0
   1   7  -1  132.74    6.16   0
   1  -7  -1  110.49    5.56   0
  -1   7   1  118.58    6.92   0
   1  -7  -1  116.76    6.49   0
   0   7  -1 1239.16   11.24   0
   0  -7  -1 1252.09   12.68   0
   0   7   1 1148.85   12.40   0
   0  -7   1 1210.14   11.32   0
   0   7  -1 1301.89   17.32   0
   0   7   1 1192.09   11.94   0
   0  -7  -1 1177.33   11.89   0
   0   7  -1 1328.55   18.28   0
   1   7   1 1532.86   12.54   0
   1  -7   1 1556.41   12.46   0
  -1  -7  -1 1656.78   12.88   0
   1   7   1 1567.54   12.68   0
  -1  -7  -1 1602.31   12.75   0
  -1   7  -1 1544.51   11.36   0
  -2  -7  -1  175.63    4.87   0
   2  -7   1  161.40    6.94   0
  -2   7  -1  164.74    5.05   0
  -2  -7  -1  169.07    5.60   0
   2   7   1  159.84    4.83   0
   2   7   1  171.00    7.22   0
   3   7   1  205.00    5.76   0
   3  -7   1  201.22   10.71   0
   3   7   1  222.41    5.88   0
  -3  -7  -1  219.70    7.23   0
   3  -7   1  204.74   12.50   0
   3  -7   1  200.13    6.75   0
  -3  -7  -1  233.25    6.02   0
  -3   7  -1  207.13    6.23   0
   4   7   1  390.24    8.40   0
  -4  -7  -1  382.22    6.19   0
   4  -7   1  381.52    9.54   0
   4   7   1  384.59    6.74   0
   4  -7   1  361.72    7.78   0
  -4   7  -1  372.61    6.42   0
   4  -7   1  391.85   10.22   0
   5  -7   1  705.73   10.41   0
  -5  -7  -1  709.73    8.27   0
   5  -7   1  645.89    8.91   0
   5  -7   1  708.35   10.09   0
   5   7   1  705.39    9.07   0
   5   7   1  718.09    6.85   0
   6  -7   1  127.60    6.02   0
   6  -7   1  123.55    6.25   0
   6   7   1  127.32    5.37   0
   6  -7   1  119.27    5.95   0
   6   7   1  124.40    5.03   0
  -6  -7  -1  122.86    5.78   0
  -7  -7  -1   53.32    5.35   0
   7   7   1   45.75    5.19   0
   7  -7   1   55.31    5.55   0
   7   7   1   56.20    4.74   0
   7  -7   1   50.28    5.59   0
   7  -7   1   53.29    5.26   0
   7  -7   1   49.98    5.59   0
   8   7   1  653.75    8.11   0
   8  -7   1  747.90    9.60   0
  -8  -7  -1  757.13    8.44   0
   8  -7   1  672.14   10.15   0
   8   7   1  685.83    7.96   0
   8  -7   1  623.97    9.93   0
   8  -7   1  558.04   11.03   0
   9   7   1   68.32    6.26   0
   9  -7   1   72.72    6.88   0
   9  -7   1   80.37    6.63   0
   9  -7   1   91.72    6.93   0
  -9  -7  -1   92.74    6.24   0
   9  -7   1   77.97    8.49   0
   9   7   1   73.77    7.09   0
   9   8  -1   18.05    6.86   0
  -9  -8   1   34.33    6.33   0
   9  -8  -1   15.94    6.41   0
   9   8  -1   33.18    5.87   0
   9   8  -1   22.32    4.29   0
   9  -8  -1   22.51    6.44   0
   8   8  -1  403.59    7.34   0
   8  -8  -1  362.13   14.17   0
   8  -8  -1  345.90    8.49   0
  -8  -8   1  434.37    7.59   0
   8   8  -1  399.82    7.93   0
   8  -8  -1  397.29   13.83   0
   8   8  -1  368.90    6.01   0
   8  -8  -1  395.73    8.77   0
  -7  -8   1   57.15    4.40   0
   7  -8  -1   63.76    6.25   0
   7   8  -1   61.63    3.93   0
   7  -8  -1   60.30    7.21   0
   7  -8  -1   62.78    6.00   0
   7  -8  -1   61.88    8.85   0
   7   8  -1   61.28    4.70   0
   6   8  -1   73.11    5.26   0
   6  -8  -1   72.43    6.89   0
   6  -8  -1   72.55    7.39   0
  -6  -8   1   71.85    5.97   0
   6  -8  -1   69.01    5.85   0
   6   8  -1   81.46    6.22   0
   5   8  -1    5.62    3.52   0
   5   8  -1    6.91    6.33   0
  -5  -8   1    6.98    4.01   0
   5  -8  -1   10.01    6.97   0
   5  -8  -1    8.54    6.24   0
  -4  -8   1   44.14    5.02   0
   4  -8  -1   43.79    6.01   0
   4   8  -1   48.73    3.81   0
  -4   8   1   42.51    5.53   0
   4  -8  -1   43.78    8.22   0
   4   8  -1   53.38    7.17   0
   3   8  -1  772.24    8.34   0
   3  -8  -1  668.66   11.57   0
  -3   8   1  697.99    9.95   0
   3  -8  -1  663.55   10.85   0
  -3   8   1  774.81   11.42   0
  -3  -8   1  706.58    9.52   0
   3   8  -1  743.62    9.75   0
   2   8  -1  125.75    5.63   0
   2   8  -1  128.51    5.74   0
   2  -8  -1  117.52    7.03   0
   2  -8  -1  120.95    7.57   0
  -2  -8   1  119.82    5.34   0
  -2   8   1  129.32    8.59   0
  -2   8   1  108.68    6.29   0
   1  -8  -1  300.58    8.73   0
   1   8  -1  310.53    7.40   0
  -1   8   1  278.45    8.20   0
   1   8  -1  306.67    7.50   0
  -1   8   1  278.60    7.66   0
   1  -8  -1  280.62    6.50   0
  -1  -8   1  293.64    7.66   0
   0   8   1  160.59    6.45   0
   0  -8   1  169.29    7.32   0
   0   8  -1  162.74    5.25   0
   0   8  -1  176.97    9.09   0
   0   8  -1  165.30    8.56   0
   0  -8  -1  172.91    6.26   0
   0   8   1  159.65    5.54   0
   0  -8  -1  162.12    5.73   0
   1   8   1 1314.74   11.51   0
  -1   8  -1 1297.99   10.07   0
  -1  -8  -1 1328.68   10.36   0
   1   8   1 1317.73   11.41   0
   1  -8   1 1275.58   11.23   0
  -1  -8  -1 1447.20   12.02   0
   2   8   1   12.73    7.01   0
   2  -8   1   10.23    5.72   0
  -2  -8  -1    8.63    3.35   0
  -2  -8  -1    0.83    6.82   0
   2   8   1    8.08    4.89   0
  -2   8  -1   11.76    5.02   0
  -3  -8  -1  486.67    6.79   0
   3   8   1  489.84    7.17   0
   3  -8   1  466.54    8.30   0
  -3   8  -1  484.29    7.83   0
   3   8   1  479.54    7.12   0
   4  -8   1   53.06    8.00   0
   4   8   1   49.80    6.90   0
  -4  -8  -1   54.13    6.14   0
   4  -8   1   54.94    9.17   0
   4  -8   1   58.33    5.88   0
   4   8   1   51.87    5.30   0
  -4   8  -1   53.22    4.15   0
   5  -8   1   55.25    7.47   0
   5  -8   1   50.53    5.60   0
   5   8   1   51.71    6.46   0
   5  -8   1   57.96    6.77   0
  -5  -8  -1   49.85    5.60   0
   5   8   1   55.57    3.69   0
  -6  -8  -1   39.89    5.60   0
   6  -8   1   32.84    5.45   0
   6  -8   1   36.81    5.63   0
   6   8   1   40.36    5.07   0
   6   8   1   37.12    4.61   0
   6  -8   1   36.47    5.25   0
   7   8   1   73.26    4.65   0
   7  -8   1   74.75    6.34   0
  -7  -8  -1   77.28    5.55   0
   7   8   1   80.91    3.98   0
   7  -8   1   75.66    7.28   0
   7  -8   1   80.79    5.74   0
   7  -8   1   84.23    5.95   0
   8   8   1  173.08    6.09   0
  -8  -8  -1  211.16    6.62   0
   8  -8   1  172.49    7.26   0
   8  -8   1  147.46    7.03   0
   8  -8   1  164.53    7.14   0
   8  -8   1  168.45    6.99   0
   8   8   1  181.56    7.21   0
   9  -8   1   30.69    6.76   0
   9  -8   1   16.12    7.93   0
   9   8   1   26.94    6.96   0
  -9  -8  -1   32.33    6.30   0
   9  -8   1   28.92    6.67   0
   9  -8   1   20.64    6.58   0
   9   8   1   19.55    4.30   0
   8   9  -1   26.91    4.13   0
   8  -9  -1   31.39    6.46   0
   8  -9  -1   21.48    6.10   0
   8   9  -1   35.22    6.70   0
   8  -9  -1   28.90   10.54   0
  -8  -9   1   26.59    4.24   0
   8  -9  -1   29.62    9.32   0
   8   9  -1   41.29    5.77   0
   7  -9  -1   15.42    5.81   0
   7   9  -1   20.96    5.08   0
  -7  -9   1   16.68    5.30   0
   7  -9  -1   18.80    5.82   0
   7   9  -1   20.43    4.42   0
   7  -9  -1   15.92    8.55   0
   7  -9  -1   18.18    6.96   0
  -6  -9   1  141.63    5.99   0
   6  -9  -1  143.47    6.69   0
   6   9  -1  129.21    4.94   0
   6   9  -1  141.49    5.37   0
   6  -9  -1  126.70    8.77   0
   6  -9  -1  134.16    7.63   0
   5   9  -1  469.61    6.55   0
  -5  -9   1  442.83    6.20   0
   5  -9  -1  442.97    9.61   0
   5  -9  -1  432.40   10.67   0
   5   9  -1  473.18    6.46   0
  -5   9   1  475.80    8.81   0
   4  -9  -1  409.71    9.28   0
  -4   9   1  429.70    9.20   0
  -4  -9   1  423.03    8.00   0
   4  -9  -1  416.55    9.50   0
   4   9  -1  425.28    8.15   0
   4   9  -1  460.52    6.97   0
   3  -9  -1  110.47    7.61   0
  -3   9   1  114.64    7.35   0
   3  -9  -1  100.47    7.07   0
  -3  -9   1  113.33    5.56   0
   3   9  -1  130.27    7.67   0
   3   9  -1  113.28    5.63   0
   2  -9  -1  278.24    8.40   0
  -2  -9   1  287.98    6.46   0
   2   9  -1  297.49    7.00   0
   2   9  -1  302.83    6.29   0
  -2   9   1  291.35    7.66   0
  -2   9   1  303.84   10.02   0
   2  -9  -1  292.82    8.38   0
  -1  -9   1 1268.58    9.99   0
   1  -9  -1 1404.98   14.82   0
   1   9  -1 1364.46   13.48   0
  -1   9   1 1289.97   11.31   0
   1   9  -1 1331.90    9.80   0
  -1   9   1 1253.00   14.67   0
   1  -9  -1 1254.52   10.65   0
   0   9  -1  391.50   10.59   0
   0  -9  -1  372.30    8.00   0
   0   9   1  365.48    8.84   0
   0   9  -1  430.51   11.61   0
   0   9   1  378.98    6.57   0
   0   9  -1  395.33    7.72   0
   0  -9   1  374.19    6.81   0
   0  -9  -1  410.40    8.16   0
  -1  -9  -1 1588.20   12.08   0
   1   9   1 1489.49   12.36   0
  -1   9  -1 1520.08   10.89   0
   1  -9   1 1443.94   11.39   0
  -1  -9  -1 1513.73   11.73   0
   1   9   1 1431.49   10.61   0
  -2  -9  -1 1026.48    9.68   0
   2   9   1  941.52    9.40   0
  -2  -9  -1  957.97    8.86   0
  -2   9  -1  901.53    8.50   0
   2  -9   1  892.36    9.96   0
   2   9   1  913.54    8.99   0
   3   9   1  403.89    6.71   0
  -3   9  -1  407.87    7.30   0
   3  -9   1  370.83    7.87   0
  -3  -9  -1  392.63    6.40   0
   3   9   1  405.71    8.19   0
   4  -9   1  551.16   21.71   0
   4  -9   1  494.81    8.45   0
  -4   9  -1  556.01    8.05   0
   4  -9   1  526.08   21.73   0
   4   9   1  553.00    6.22   0
   4   9   1  533.91    7.08   0
  -4  -9  -1  554.55    6.71   0
   5   9   1  585.45    6.41   0
   5  -9   1  544.54   11.95   0
   5  -9   1  588.22   12.02   0
   5  -9   1  533.38    8.61   0
  -5  -9  -1  572.37    6.68   0
  -5   9  -1  561.32    8.28   0
   5   9   1  560.03    7.11   0
  -6  -9  -1    6.66    3.75   0
   6  -9   1   11.88    5.37   0
   6   9   1    5.04    4.91   0
   6  -9   1   12.72    5.71   0
   6   9   1   11.98    4.35   0
   6  -9   1   11.46    5.20   0
   7  -9   1   21.15    5.91   0
   7  -9   1   20.13    6.71   0
  -7  -9  -1   22.03    3.87   0
   7  -9   1   19.58    5.49   0
   7   9   1   26.72    6.24   0
   7   9   1   26.47    5.14   0
   7  -9   1   21.64    5.74   0
   8   9   1   12.11    5.46   0
   8  -9   1    6.69    6.42   0
   8  -9   1   12.70    6.31   0
   8  -9   1   14.58    7.31   0
  -8  -9  -1    9.85    4.17   0
   8   9   1   10.51    4.68   0
   8  -9   1   13.25    6.01   0
   8  10  -1   -1.50    4.10   0
   8  10  -1   -0.95    3.96   0
   8  10  -1   12.29    6.35   0
   8 -10  -1    0.48    6.10   0
   8 -10  -1    5.24    9.73   0
  -8 -10   1    4.07    5.77   0
   8 -10  -1    1.25    6.38   0
   8 -10  -1    2.13   10.21   0
   7  10  -1   43.96    4.46   0
   7 -10  -1   49.11    7.55   0
   7 -10  -1   39.85    8.55   0
   7  10  -1   57.59    5.34   0
   7 -10  -1   49.80    7.86   0
   7 -10  -1   46.71    6.00   0
  -7 -10   1   49.06    6.31   0
   6 -10  -1   22.86    5.96   0
   6 -10  -1   24.75    7.90   0
  -6 -10   1   22.73    3.88   0
   6  10  -1   15.45    4.43   0
   6 -10  -1   24.72    7.27   0
   6  10  -1   22.93    4.93   0
  -5 -10   1  179.28    6.53   0
   5 -10  -1  170.88    7.43   0
   5 -10  -1  168.10    7.75   0
   5  10  -1  177.83    5.36   0
   5  10  -1  192.11    5.51   0
  -5  10   1  183.39    6.55   0
   4  10  -1    8.85    4.48   0
  -4  10   1    7.00    5.19   0
   4  10  -1    6.06    3.47   0
  -4 -10   1   15.26    5.99   0
   4 -10  -1   10.04    6.56   0
   4 -10  -1    5.08    5.98   0
   3  10  -1  787.36    8.57   0
   3 -10  -1  739.25   12.94   0
   3 -10  -1  710.58   10.32   0
  -3 -10   1  765.91    9.02   0
  -3  10   1  720.68    9.40   0
   3  10  -1  788.51    9.29   0
   2 -10  -1 1880.04   18.34   0
   2  10  -1 1824.50   12.05   0
  -2 -10   1 1758.51   10.91   0
   2  10  -1 1886.17   13.33   0
   2 -10  -1 1725.53   13.53   0
  -2  10   1 1960.48   19.40   0
  -2  10   1 1732.26   12.87   0
   1 -10  -1   27.89    5.25   0
   1  10  -1   26.03    5.21   0
   1 -10  -1   27.67    6.22   0
  -1  10   1   36.15    6.14   0
   1  10  -1   19.38    4.61   0
  -1 -10   1   24.02    4.90   0
  -1  10   1   27.47    5.77   0
   0  10  -1  118.44    8.47   0
   0 -10  -1  125.90    5.17   0
   0  10  -1  102.07    5.00   0
   0  10   1  109.94    6.77   0
   0 -10   1  111.68    7.20   0
   0 -10  -1  120.12    6.00   0
   0  10   1  102.03    6.23   0
   0  10  -1  107.45    7.54   0
   1 -10   1   83.90    7.30   0
  -1 -10  -1   72.67    6.85   0
   1  10   1   77.41    5.81   0
  -1  10  -1   74.18    6.20   0
   1  10   1   79.23    5.42   0
  -1 -10  -1   81.38    5.68   0
   2  10   1 1239.53   10.53   0
  -2  10  -1 1252.34    9.30   0
   2 -10   1 1195.98   10.79   0
  -2 -10  -1 1441.26   11.12   0
  -2 -10  -1 1320.67   10.67   0
   2  10   1 1263.60   10.76   0
  -3 -10  -1  356.12    7.49   0
   3  10   1  351.87    5.66   0
   3  10   1  318.59    6.25   0
  -3  10  -1  348.61    6.99   0
   3 -10   1  345.09    7.68   0
  -4 -10  -1  210.57    6.67   0
   4  10   1  199.24    5.72   0
  -4  10  -1  202.31    5.88   0
   4  10   1  193.80    5.48   0
   4 -10   1  191.88    6.88   0
   5  10   1  269.36    6.03   0
  -5  10  -1  245.01    5.53   0
  -5 -10  -1  251.12    5.30   0
   5 -10   1  247.11   13.95   0
   5  10   1  256.14    5.93   0
   5 -10   1  260.53   13.57   0
   5 -10   1  232.58    6.86   0
   6  10   1  145.01    5.31   0
   6  10   1  136.71    5.38   0
  -6 -10  -1  138.58    4.89   0
   6 -10   1  137.35    6.69   0
   6 -10   1  140.74    8.81   0
   6 -10   1  133.60    9.18   0
  -7 -10  -1   21.33    5.37   0
   7 -10   1   25.70    5.89   0
   7 -10   1   23.96    6.91   0
   7  10   1   27.56    5.24   0
   7  10   1   25.98    6.64   0
   7 -10   1   11.91    5.94   0
   8 -10   1    4.35    6.23   0
   8 -10   1    3.67    5.93   0
  -8 -10  -1    7.86    5.86   0
   8  10   1    1.92    3.84   0
   8  10   1    3.49    6.64   0
   8 -10   1    3.27    7.50   0
   8 -10   1   -0.72    6.35   0
   8 -11  -1   71.42   11.37   0
   8 -11  -1   59.68   12.38   0
  -8 -11   1   73.47    6.68   0
   8  11  -1   90.01    6.95   0
   8  11  -1   53.98    6.15   0
   8 -11  -1   75.52    7.33   0
   8  11  -1   81.18    6.15   0
   8 -11  -1   55.01    7.04   0
   7 -11  -1    2.87    6.78   0
   7 -11  -1    6.22    7.65   0
  -7 -11   1    7.41    4.15   0
   7 -11  -1    2.65    7.10   0
   7  11  -1    5.38    4.45   0
   7  11  -1    5.19    3.88   0
   7 -11  -1    3.13    7.36   0
   6 -11  -1  110.25    7.20   0
  -6 -11   1  109.92    6.37   0
   6  11  -1  118.61    4.40   0
   6 -11  -1  103.15    7.54   0
   6 -11  -1  113.88    7.83   0
   6  11  -1  118.18    6.39   0
  -5  11   1  158.92    7.63   0
   5  11  -1  171.34    5.83   0
  -5 -11   1  171.04    6.64   0
   5 -11  -1  162.73    8.81   0
   5 -11  -1  167.96    8.34   0
   5  11  -1  173.21    5.29   0
  -4  11   1  106.20    5.88   0
   4 -11  -1  107.27    7.71   0
   4 -11  -1  111.27    6.61   0
  -4 -11   1  105.36    4.81   0
   4  11  -1  119.37    5.07   0
   4  11  -1  118.56    5.36   0
  -3  11   1  200.88    6.53   0
   3 -11  -1  179.54    7.30   0
   3 -11  -1  214.04    9.59   0
   3  11  -1  204.65    5.95   0
   3  11  -1  214.24    7.14   0
  -3 -11   1  193.41    5.54   0
   2 -11  -1  259.93   10.16   0
   2  11  -1  248.23    6.47   0
  -2  11   1  255.77    9.99   0
   2 -11  -1  245.71    7.69   0
  -2  11   1  239.77    6.97   0
  -2 -11   1  258.69    7.25   0
   2  11  -1  243.01    7.10   0
   1 -11  -1  102.29    6.42   0
   1  11  -1   93.37    6.98   0
  -1  11   1   92.85    6.36   0
   1  11  -1  100.39    6.53   0
  -1 -11   1  103.69    6.83   0
  -1  11   1   88.38    6.82   0
   1 -11  -1   96.63    6.72   0
   0 -11   1  135.07    5.54   0
   0  11   1  139.49    7.49   0
   0 -11  -1  157.69    6.31   0
   0 -11  -1  140.56    7.29   0
   0  11   1  140.04    5.48   0
   0  11  -1  143.35    9.24   0
   0  11  -1  146.45    5.15   0
   0  11  -1  160.56    9.42   0
  -1 -11  -1  201.57    6.33   0
  -1 -11  -1  180.23    5.50   0
   1  11   1  161.83    5.49   0
  -1  11  -1  175.27    6.70   0
   1 -11   1  168.25    7.20   0
   1  11   1  170.50    6.21   0
   2  11   1  334.07    7.81   0
  -2 -11  -1  354.52    7.49   0
  -2  11  -1  329.47    7.08   0
   2 -11   1  307.68    6.50   0
   2  11   1  323.83    6.79   0
  -3  11  -1  273.73    6.56   0
   3 -11   1  252.37    7.39   0
   3  11   1  267.72    6.35   0
   3  11   1  263.69    5.71   0
  -3 -11  -1  273.56    5.54   0
   4  11   1  415.75    5.84   0
  -4 -11  -1  436.93    7.44   0
  -4  11  -1  425.43    7.19   0
   4 -11   1  386.56    7.62   0
   4  11   1  413.78    6.28   0
  -5  11  -1  303.13    6.56   0
   5 -11   1  284.93    7.41   0
   5  11   1  298.54    6.27   0
   5  11   1  288.86    5.89   0
  -5 -11  -1  296.10    6.88   0
   6  11   1  130.28    6.94   0
   6 -11   1  117.71    6.81   0
   6 -11   1  125.47   14.05   0
   6  11   1  144.76    5.80   0
   6 -11   1  135.41   14.45   0
  -6 -11  -1  132.47    4.88   0
   7  11   1   12.39    4.39   0
   7 -11   1   10.40    8.37   0
  -7 -11  -1   13.30    5.81   0
   7 -11   1    9.76    6.17   0
   7 -11   1   11.89    8.22   0
   7  11   1   11.91    5.17   0
   8 -11   1  162.11    9.89   0
   8 -11   1   96.56    9.35   0
   8 -11   1  111.52    7.77   0
  -8 -11  -1  189.30    6.99   0
   8  11   1  121.42    6.27   0
   8  11   1  143.89    6.78   0
   8 -11   1  111.27   10.10   0
   7  12  -1   32.65    5.37   0
   7 -12  -1   25.77    7.48   0
   7  12  -1   30.15    5.59   0
   7  12  -1   27.31    4.71   0
  -7 -12   1   32.78    6.25   0
   7 -12  -1   20.54    8.26   0
   7 -12  -1   31.57    7.84   0
   7 -12  -1   24.90    7.55   0
   6 -12  -1   17.80    7.18   0
   6 -12  -1   23.68    8.29   0
   6 -12  -1   21.57    6.28   0
   6  12  -1   23.71    6.22   0
   6  12  -1   18.01    3.52   0
  -6 -12   1   19.00    4.17   0
   5  12  -1  128.13    6.76   0
   5 -12  -1  118.23    7.03   0
  -5 -12   1  123.87    6.44   0
  -5  12   1  126.47    6.43   0
   5  12  -1  125.08    4.56   0
   5 -12  -1  125.64    9.22   0
   5 -12  -1  128.71    9.52   0
   4 -12  -1   12.99    8.30   0
  -4  12   1   17.11    5.17   0
  -4 -12   1   13.04    5.69   0
   4  12  -1    7.31    4.46   0
   4  12  -1   12.75    3.47   0
   4 -12  -1   10.15    6.02   0
   3  12  -1   54.24    6.11   0
   3  12  -1   61.93    5.23   0
   3 -12  -1   61.94    6.35   0
  -3  12   1   61.07    4.37   0
  -3 -12   1   53.44    4.50   0
   3 -12  -1   63.07    8.97   0
   2 -12  -1  273.99    7.19   0
  -2  12   1  283.27    6.48   0
   2 -12  -1  308.86   10.55   0
  -2 -12   1  291.65    7.27   0
   2  12  -1  282.76    7.00   0
   2  12  -1  277.94    7.07   0
  -2  12   1  305.42   11.00   0
   1  12  -1   17.95    6.39   0
   1  12  -1   15.76    5.70   0
   1 -12  -1   18.63    6.55   0
   1 -12  -1   14.00    4.63   0
  -1 -12   1   11.97    6.20   0
  -1  12   1   13.34    4.28   0
   1  12  -1   14.98    3.95   0
  -1  12   1   17.71    7.05   0
   0 -12   1   27.50    6.33   0
   0  12   1   20.39    5.88   0
   0 -12  -1   21.64    5.97   0
   0  12  -1   25.43    8.50   0
   0  12   1   21.81    5.59   0
   0  12  -1   21.34    7.58   0
   0  12  -1   26.51    4.01   0
   0 -12  -1   33.01    5.22   0
   1 -12   1   27.55    6.03   0
  -1  12  -1   25.67    5.27   0
   1  12   1   30.47    5.97   0
   1  12   1   30.85    5.37   0
  -1 -12  -1   22.38    5.99   0
   2 -12   1  269.14    7.41   0
  -2  12  -1  280.83    6.37   0
   2  12   1  270.56    6.59   0
  -2 -12  -1  277.55    7.19   0
   2  12   1  266.80    7.28   0
  -3 -12  -1   28.38    4.11   0
  -3  12  -1   32.09    5.00   0
   3  12   1   19.75    4.89   0
   3  12   1   26.82    4.42   0
   3 -12   1   23.93    5.94   0
  -4  12  -1   77.26    4.37   0
   4  12   1   76.19    5.16   0
   4  12   1   70.93    4.69   0
   4 -12   1   72.77    6.07   0
  -4 -12  -1   81.82    5.98   0
   5  12   1   21.71    4.63   0
  -5 -12  -1   28.92    4.27   0
   5  12   1   16.47    5.09   0
   5 -12   1   14.61    5.85   0
  -5  12  -1   17.08    5.21   0
   6 -12   1   22.89    6.13   0
   6  12   1   27.78    4.04   0
  -6 -12  -1   36.41    5.81   0
   6  12   1   34.62    6.63   0
  -7 -12  -1   47.15    4.59   0
   7 -12   1   53.27    6.67   0
   7  12   1   59.63    5.73   0
   7  12   1   41.08    6.92   0
   7 -13  -1    3.75    8.10   0
   7  13  -1    4.49    5.90   0
   7 -13  -1    3.49    9.80   0
   7 -13  -1    3.39    8.68   0
  -7 -13   1    9.86    6.22   0
   7  13  -1    5.97    4.80   0
   7  13  -1   10.39    4.23   0
   6  13  -1    3.41    6.48   0
   6  13  -1   10.51    5.48   0
   6 -13  -1    4.40    6.49   0
  -6 -13   1   13.89    6.08   0
   6 -13  -1    8.32   11.01   0
   6 -13  -1    6.77   10.38   0
   5  13  -1   56.38    5.33   0
   5 -13  -1   56.91    6.63   0
  -5  13   1   61.56    5.84   0
   5  13  -1   56.54    6.63   0
  -5 -13   1   61.14    4.74   0
  -4 -13   1   28.57    4.35   0
   4 -13  -1   27.99    6.26   0
   4  13  -1   29.85    5.14   0
   4  13  -1   34.79    4.72   0
  -4  13   1   28.06    5.32   0
  -3 -13   1   24.09    4.33   0
   3 -13  -1   10.69    6.21   0
   3  13  -1   11.78    5.10   0
  -3  13   1   14.53    5.49   0
   3  13  -1   25.49    5.91   0
  -2  13   1  189.53   11.44   0
   2 -13  -1  175.01    6.97   0
  -2 -13   1  161.84    5.00   0
   2  13  -1  165.44    6.16   0
   2  13  -1  166.52    4.89   0
  -2  13   1  166.78    6.25   0
   1  13  -1  196.82    8.28   0
  -1  13   1  171.20    8.21   0
   1  13  -1  175.80    7.50   0
   1 -13  -1  177.09    6.68   0
  -1 -13   1  165.97    5.17   0
   1  13  -1  181.00    6.26   0
  -1  13   1  170.64    4.70   0
   0  13   1  149.49    6.29   0
   0  13  -1  164.35   10.17   0
   0 -13  -1  157.72    6.11   0
   0  13  -1  152.26    4.78   0
   0  13   1  135.78    5.90   0
   0 -13   1  143.50    6.54   0
   0  13  -1  141.82    9.44   0
   1 -13   1  314.68    7.00   0
   1  13   1  326.28    8.22   0
   1  13   1  330.36    7.28   0
  -1  13  -1  326.73    5.37   0
  -1 -13  -1  341.41    7.28   0
  -2  13  -1   60.16    5.18   0
   2 -13   1   70.75    5.92   0
  -2 -13  -1   61.83    6.00   0
   2  13   1   56.93    5.19   0
   2  13   1   61.32    4.46   0
   3  13   1   32.68    5.09   0
   3 -13   1   29.63    5.90   0
  -3  13  -1   35.97    5.26   0
  -3 -13  -1   20.90    5.69   0
   3  13   1   30.92    4.26   0
   4  13   1   39.58    5.20   0
  -4  13  -1   36.66    3.98   0
   4 -13   1   40.27    6.03   0
   4  13   1   28.78    4.43   0
  -4 -13  -1   40.47    5.85   0
   5 -13   1   54.23    5.98   0
   5  13   1   46.14    5.43   0
   5  13   1   44.46    6.54   0
  -5 -13  -1   43.86    6.03   0
  -5  13  -1   48.43    5.77   0
   6  13   1   66.13    5.77   0
   6  13   1   65.32    5.11   0
  -6 -13  -1   67.65    4.75   0
   6 -13   1   75.01    6.64   0
   7  13   1    8.12    4.96   0
  -7 -13  -1   12.22    6.28   0
   7  13   1   18.06    5.76   0
   7 -13   1   13.81    6.77   0
   6 -14  -1   63.48    7.41   0
   6  14  -1   67.61    4.89   0
  -6 -14   1   55.58    6.64   0
   6  14  -1   58.49    6.09   0
   6  14  -1   65.97    6.89   0
  -5 -14   1   29.04    6.07   0
   5  14  -1   18.34    4.07   0
   5  14  -1   22.91    5.33   0
   5 -14  -1   16.81    6.56   0
   5  14  -1   24.95    6.34   0
  -5  14   1   23.57    5.82   0
  -4  14   1   42.91    5.70   0
  -4 -14   1   49.84    6.21   0
   4  14  -1   48.23    5.17   0
   4 -14  -1   34.10    6.32   0
   4  14  -1   38.36    4.55   0
  -3  14   1   19.58    5.37   0
   3  14  -1   21.63    5.36   0
   3 -14  -1   21.20    6.04   0
   3  14  -1   27.01    5.88   0
   3  14  -1   18.24    5.07   0
  -3 -14   1   24.51    4.16   0
  -2 -14   1   28.73    6.13   0
   2 -14  -1   24.07    5.88   0
  -2  14   1   20.38    4.01   0
   2  14  -1   24.46    6.26   0
   2  14  -1   28.33    4.19   0
   2  14  -1   30.28    5.77   0
   1  14  -1   49.71    6.66   0
  -1  14   1   49.94    7.41   0
   1  14  -1   50.60    4.15   0
  -1 -14   1   58.46    4.38   0
  -1  14   1   45.76    5.64   0
   1  14  -1   63.93    6.64   0
   1 -14  -1   47.85    4.29   0
   0  14  -1   13.92    9.48   0
   0  14  -1   15.40    9.92   0
   0  14   1   15.73    3.86   0
   0 -14   1   12.36    5.89   0
   0 -14  -1   15.74    3.95   0
   0  14  -1   18.39    5.36   0
   0  14   1   16.27    5.27   0
  -1 -14  -1   18.90    5.84   0
   1 -14   1   11.97    4.20   0
   1  14   1   15.41    5.34   0
   1  14   1   11.38    5.64   0
  -1  14  -1   18.28    5.21   0
  -2  14  -1   49.99    4.04   0
   2  14   1   58.07    5.78   0
   2  14   1   49.77    5.30   0
   2 -14   1   50.89    6.24   0
  -2 -14  -1   55.00    4.41   0
   3 -14   1   28.45    5.99   0
  -3  14  -1   23.04    5.24   0
   3  14   1   21.61    6.07   0
  -3 -14  -1   30.64    5.93   0
   3  14   1   26.39    5.34   0
  -4 -14  -1   83.93    6.11   0
  -4  14  -1   79.34    5.68   0
   4 -14   1   63.69    6.48   0
   4  14   1   86.21    5.59   0
   4  14   1   77.01    6.39   0
   5  14   1   99.38    5.69   0
   5  14   1   76.71    4.95   0
  -5  14  -1  102.26    6.16   0
  -5 -14  -1   96.42    6.29   0
   5 -14   1   92.44    6.67   0
   6 -14   1  123.57    7.87   0
   6  14   1  133.66    6.65   0
   6  14   1  178.77    7.62   0
  -6 -14  -1  150.88    5.79   0
  -6  14  -1  131.92    7.30   0
   5  15  -1    6.37    3.99   0
  -5 -15   1   11.26    4.46   0
   5  15  -1   -0.83    5.72   0
   5  15  -1    7.42    6.39   0
   5 -15  -1    6.87    6.79   0
  -5  15   1    4.50    5.79   0
   4 -15  -1    2.80    6.18   0
   4  15  -1    3.97    4.31   0
  -4  15   1    5.52    5.68   0
   4  15  -1   -2.41    5.87   0
   4  15  -1    1.46    5.37   0
  -4 -15   1   -1.53    6.01   0
   3  15  -1   79.66    6.30   0
  -3 -15   1   75.97    4.67   0
   3  15  -1   72.76    5.62   0
   3  15  -1   78.79    6.14   0
  -3  15   1   83.81    5.92   0
   3 -15  -1   88.46    6.36   0
  -2 -15   1   19.46    6.02   0
   2  15  -1   15.72    5.39   0
   2  15  -1   22.88    5.96   0
   2 -15  -1    9.47    6.03   0
  -2  15   1   19.19    5.42   0
   2  15  -1   21.03    5.87   0
   1  15  -1   11.23    6.85   0
  -1  15   1   17.54    5.42   0
   1 -15  -1   12.10    5.81   0
   1  15  -1    9.82    6.44   0
   1  15  -1   15.82    5.63   0
  -1 -15   1   13.36    6.11   0
  -1  15   1   14.00    7.05   0
   0 -15   1   16.85    4.12   0
   0  15   1   15.85    6.70   0
   0  15   1   20.50    5.67   0
   0  15  -1   18.17    5.40   0
   0 -15  -1   13.03    5.88   0
   1  15   1   17.65    5.35   0
   1 -15   1    9.72    5.85   0
  -1 -15  -1   16.31    5.64   0
   1  15   1   17.66    4.42   0
  -1  15  -1   15.07    5.32   0
  -2  15  -1   28.61    5.41   0
  -2 -15  -1   37.93    5.92   0
   2  15   1   29.30    5.68   0
   2 -15   1   28.83    6.09   0
   2  15   1   27.22    5.95   0
  -3  15  -1   17.33    5.22   0
   3 -15   1   18.06    5.93   0
   3  15   1   18.46    6.11   0
  -3 -15  -1   12.38    4.31   0
   3  15   1   22.23    5.18   0
  -4  15  -1   19.10    5.57   0
  -4 -15  -1   20.63    4.28   0
   4 -15   1   22.45    6.42   0
   4  15   1   19.69    4.41   0
   4  15   1   25.02    5.35   0
   5  15   1   12.00    5.75   0
  -5 -15  -1    4.80    4.41   0
  -5  15  -1    6.63    5.80   0
   5  15   1    9.84    6.35   0
   5 -15   1    6.37    6.55   0
  -4 -16   1   16.72    6.27   0
   4  16  -1   10.60    6.12   0
   4  16  -1   11.58    5.88   0
   4 -16  -1   16.26    6.60   0
   4  16  -1    6.92    4.53   0
  -4  16   1    8.96    6.19   0
   3  16  -1   34.02    5.94   0
  -3 -16   1   34.42    6.13   0
   3  16  -1   30.31    5.67   0
   3 -16  -1   29.83    6.23   0
  -3  16   1   30.10    5.74   0
   3  16  -1   23.11    6.01   0
  -2  16   1   17.18    5.60   0
   2  16  -1   17.34    7.82   0
   2 -16  -1    6.89    5.93   0
   2  16  -1   14.13    5.56   0
   2  16  -1   18.22    6.01   0
  -2 -16   1   22.93    6.33   0
  -1  16   1   17.14   10.56   0
   1  16  -1   15.97    7.17   0
   1  16  -1   15.92    5.87   0
   1 -16  -1   16.51    5.89   0
   1  16  -1   18.55    6.87   0
  -1 -16   1   18.92    6.21   0
  -1  16   1   16.72    5.85   0
   0  16   1    9.07    5.74   0
   0  16   1    2.70    6.85   0
   0 -16   1    7.80    4.27   0
   0 -16  -1   -1.48    5.90   0
   0  16  -1    0.70    3.91   0
   1  16   1   -2.25    5.43   0
  -1 -16  -1   11.74    6.26   0
   1 -16   1    4.84    4.37   0
   1  16   1    1.34    5.78   0
  -1  16  -1    3.03    3.99   0
   2  16   1  128.70    6.35   0
   2 -16   1  109.92    5.20   0
  -2 -16  -1  130.77    6.17   0
  -2  16  -1  136.94    6.16   0
   2  16   1  102.19    6.28   0
  -3  16  -1   20.60    5.63   0
   3 -16   1   20.10    6.30   0
  -3 -16  -1   17.84    4.51   0
   3  16   1   22.69    4.16   0
   3  16   1   30.01    6.32   0
  -4 -16  -1   40.49    6.28   0
   4  16   1   28.21    5.74   0
   4 -16   1   27.51    6.78   0
  -4  16  -1   29.09    6.16   0
   4  16   1   29.38    6.49   0
  -3  17   1   16.70    5.85   0
   3  17  -1   16.98    6.45   0
  -3 -17   1   20.10    6.60   0
   3 -17  -1   11.58    4.51   0
   3  17  -1   13.28    6.31   0
   3  17  -1   18.93    5.88   0
   2 -17  -1   14.30    6.41   0
   2  17  -1   23.30    7.89   0
   2  17  -1   17.61    5.93   0
   2  17  -1   30.19    6.14   0
  -2  17   1   14.53    5.96   0
  -2 -17   1   20.13    6.37   0
   1  17  -1   33.94    8.77   0
   1  17  -1   37.08    9.50   0
   1 -17  -1   32.86    4.44   0
   1  17  -1   29.04    4.36   0
  -1  17   1   32.53    5.76   0
  -1 -17   1   38.24    6.44   0
   0  17  -1    8.43    5.77   0
   0 -17  -1    8.17    4.25   0
   0 -17   1   17.16    4.59   0
   0  17   1   10.99    5.86   0
   0  17   1    8.51    7.25   0
  -1  17  -1   30.46    4.23   0
   1  17   1   32.84    6.07   0
   1  17   1   27.21    4.48   0
  -1 -17  -1   21.92    6.00   0
   1 -17   1   29.37    6.41   0
   2 -17   1   48.01    6.66   0
   2  17   1   44.04    5.86   0
   2  17   1   46.52    4.65   0
  -2  17  -1   53.17    6.02   0
  -2 -17  -1   50.11    6.24   0
  -3  17  -1   12.80    6.00   0
   3  17   1   12.39    5.85   0
  -3 -17  -1   16.41    6.41   0
   3  17   1    4.78    6.52   0
   3 -17   1   18.10    6.60   0
   1  18  -1   82.98   14.71   0
  -1  18   1   74.92    6.72   0
  -1 -18   1   75.58    5.39   0
   1  18  -1   82.90   15.14   0
   1  18  -1   59.92    6.47   0
   1 -18  -1   90.45    7.05   0
   0 -18   1   11.80    4.49   0
   0  18   1   18.57    8.93   0
   0 -18  -1   16.46    6.08   0
   0  18  -1   13.42    4.15   0
   0  18   1   19.29    6.10   0
   0  18   1   15.68   10.03   0
   1  18   1   45.42    5.00   0
   1 -18   1   68.64    6.68   0
  -1  18  -1   50.91    6.01   0
  -1 -18  -1   48.14    4.99   0
   1  18   1   45.06    8.41   0
  10   0  -2    3.86    7.47   0
  10   0  -2    1.88    6.19   0
  10   0  -2    5.63    6.75   0
  10   0  -2    1.76    5.98   0
   9   0  -2    1.54    5.48   0
   9   0  -2    5.31    7.61   0
   9   0  -2    0.14    5.39   0
   8   0  -2  277.51    5.17   0
   8   0  -2  285.35    5.19   0
   8   0  -2  289.76    9.64   0
   7   0  -2 1294.79    8.90   0
   7   0  -2 1288.36   14.15   0
   6   0  -2  221.95    6.49   0
   6   0  -2  206.40    8.07   0
  -6   0   2  209.97    7.09   0
   5   0  -2  477.25   10.40   0
  -5   0   2  498.30   10.35   0
   5   0  -2  492.67    6.50   0
   4   0  -2    0.63    7.68   0
   4   0  -2    2.80    3.87   0
  -4   0   2    3.94    7.03   0
  -3   0   2   13.78    7.56   0
   3   0  -2   15.28    5.84   0
   3   0  -2   13.77    6.03   0
  -2   0   2 3920.93   19.77   0
   2   0  -2 3709.15   29.45   0
  -2   0   2 3721.23   30.56   0
   2   0  -2 3907.55   19.94   0
  -1   0   2 2086.04   18.22   0
  -1   0   2 2098.28   22.13   0
   1   0  -2 2012.92   17.94   0
   1   0  -2 2018.13   21.58   0
   0   0   2   10.45    9.01   0
   0   0  -2    6.46    8.89   0
   0   0  -2    7.46    8.54   0
   0   0   2    5.77    6.01   0
   1   0   2    3.53    7.87   0
  -1   0  -2    6.66    7.48   0
   2   0   2  492.46    7.69   0
   2   0   2  499.28    8.02   0
  -2   0  -2  503.74    8.50   0
   3   0   2   91.77    4.30   0
   3   0   2   95.84    6.16   0
  -3   0  -2   91.51    5.56   0
  -4   0  -2  716.83    8.32   0
   4   0   2  679.66    8.74   0
   4   0   2  671.01    8.03   0
   5   0   2   26.48    5.12   0
   5   0   2   22.67    5.58   0
   6   0   2  166.70    5.30   0
   6   0   2  165.86    5.80   0
   7   0   2   55.33    3.85   0
   7   0   2   59.19    5.57   0
   8   0   2  143.87    6.40   0
   8   0   2  125.05    5.76   0
   8   0   2  135.26    5.59   0
   9   0   2   -0.87    5.29   0
   9   0   2    4.84    5.73   0
   9   0   2   -1.28    3.66   0
  10  -1  -2    2.97    7.22   0
  10   1  -2    0.64    5.84   0
  10  -1  -2    6.64    6.32   0
  10   1  -2   -0.81    5.80   0
  10  -1  -2    7.07    8.01   0
  10  -1  -2   10.89    5.77   0
  10   1  -2    4.16    6.90   0
   9   1  -2   75.48    6.75   0
   9  -1  -2   75.48    6.62   0
   9  -1  -2   75.69    5.87   0
   9  -1  -2   56.00    6.89   0
   9   1  -2   63.35    4.23   0
   9  -1  -2   65.92    5.78   0
   9   1  -2   67.11    4.42   0
   8   1  -2   96.56    5.55   0
   8   1  -2   94.57    7.06   0
   8  -1  -2   91.23    8.14   0
   8  -1  -2   80.79    6.01   0
   8  -1  -2   83.32    4.12   0
   8   1  -2   87.90    4.45   0
   7   1  -2  484.51    6.05   0
   7  -1  -2  478.47    7.17   0
  -7  -1   2  490.83    9.48   0
   7   1  -2  457.95    9.37   0
   7  -1  -2  471.06   10.86   0
  -6  -1   2  144.39    6.69   0
   6  -1  -2  148.75    4.69   0
   6   1  -2  145.17    7.48   0
   6   1  -2  149.73    6.02   0
   6  -1  -2  140.81    8.20   0
   5   1  -2  400.27    7.12   0
   5  -1  -2  384.81    6.15   0
  -5  -1   2  377.61    8.39   0
   5  -1  -2  366.65   11.58   0
   5   1  -2  375.56    9.00   0
   4  -1  -2  281.69    6.92   0
   4  -1  -2  278.67   12.21   0
  -4   1   2  286.08   10.27   0
   4   1  -2  268.12    8.34   0
  -4  -1   2  273.17    8.08   0
   4   1  -2  290.85    5.43   0
  -3  -1   2 3499.58   23.29   0
   3   1  -2 3450.93   22.71   0
   3   1  -2 3685.48   17.34   0
   3  -1  -2 3668.36   17.64   0
  -3   1   2 3813.14   17.35   0
   2   1  -2 1772.96   17.99   0
   2  -1  -2 1817.22   28.41   0
  -2  -1   2 1935.33   14.70   0
  -2   1   2 1967.97   15.24   0
   2  -1  -2 1860.74   15.09   0
   2   1  -2 1873.55   14.05   0
  -2   1   2 1817.46   29.26   0
  -2  -1   2 1780.94   18.75   0
  -1   1   2  978.84   13.72   0
  -1   1   2  983.72   18.36   0
   1   1  -2  962.30   14.11   0
  -1  -1   2 1035.69   14.48   0
  -1  -1   2  982.28   15.21   0
   1   1  -2  973.92   14.62   0
   1  -1  -2  925.20   11.96   0
  -1  -1  -2 5016.19   23.41   0
   1  -1   2 5166.82   24.50   0
  -1   1  -2 5223.82   24.71   0
   1   1   2 5330.78   25.20   0
   1  -1   2 4821.30   25.28   0
  -1   1  -2 4923.82   25.48   0
   1   1   2 4904.59   23.13   0
   2   1   2 5740.89   22.50   0
  -2   1  -2 5956.46   25.24   0
  -2  -1  -2 5974.08   22.74   0
   2   1   2 6057.02   23.91   0
   2  -1   2 5729.52   23.34   0
   2  -1   2 5832.60   24.90   0
   3   1   2  736.02    8.73   0
   3  -1   2  693.06    8.11   0
   3   1   2  752.25    9.39   0
   3  -1   2  729.40    9.10   0
  -3   1  -2  761.49    8.61   0
   3  -1   2  779.07    9.56   0
  -3  -1  -2  764.08    8.01   0
   4   1   2  221.58    6.82   0
   4  -1   2  226.05    6.12   0
  -4  -1  -2  244.38    6.30   0
   4   1   2  218.78    5.98   0
  -4   1  -2  235.89    5.27   0
   4  -1   2  231.44    6.56   0
   5  -1   2 1852.99   11.47   0
   5  -1   2 1713.72   10.84   0
   5  -1   2 1885.13   11.59   0
   5   1   2 1886.88   11.24   0
   5   1   2 1880.20   11.41   0
   6  -1   2  684.44    8.49   0
   6  -1   2  654.47    6.60   0
   6  -1   2  596.11    7.75   0
   6   1   2  689.11    8.54   0
   6   1   2  693.99    7.71   0
   7   1   2  438.48    5.80   0
   7  -1   2  453.38    7.55   0
   7  -1   2  388.33    6.90   0
   7   1   2  433.62    6.30   0
   7  -1   2  436.45    6.69   0
   8  -1   2   65.08    5.60   0
   8  -1   2   63.76    4.79   0
   8  -1   2   69.23    5.33   0
   8   1   2   66.25    5.97   0
   8   1   2   72.19    5.09   0
   9  -1   2   56.95    5.92   0
   9  -1   2   66.22    6.38   0
   9   1   2   63.01    5.66   0
   9  -1   2   60.01    4.32   0
   9   1   2   63.23    6.49   0
  10   2  -2   44.00    4.39   0
  10  -2  -2   47.50    8.65   0
  10   2  -2   45.90    4.42   0
  10   2  -2   52.20    7.22   0
  10  -2  -2   63.09    6.51   0
  10  -2  -2   41.03    4.98   0
  10  -2  -2   62.80   10.31   0
   9  -2  -2   16.99    6.85   0
   9  -2  -2   16.54    7.51   0
   9   2  -2   11.64    3.88   0
   9   2  -2   24.35    3.94   0
   9   2  -2   20.80    6.38   0
   9  -2  -2   18.13    5.50   0
   9  -2  -2   25.09    5.64   0
  -8  -2   2   82.64    5.92   0
   8  -2  -2   72.99    7.51   0
   8  -2  -2   96.50    5.75   0
   8   2  -2   77.09    4.31   0
   8   2  -2   83.00    4.05   0
   8  -2  -2   82.07    8.40   0
   8   2  -2   79.53    6.57   0
  -7  -2   2  242.46    6.98   0
   7   2  -2  244.44    6.19   0
   7  -2  -2  228.30    8.65   0
   7   2  -2  238.69    8.89   0
   7  -2  -2  224.25    9.67   0
   7  -2  -2  228.15    6.10   0
   6   2  -2 1546.06   10.19   0
   6   2  -2 1492.50   13.05   0
   6  -2  -2 1526.90   10.02   0
   6  -2  -2 1521.65   18.80   0
  -6  -2   2 1506.06   12.32   0
   6  -2  -2 1459.16   17.29   0
   5  -2  -2  234.87    9.40   0
   5   2  -2  261.28    6.62   0
   5  -2  -2  253.48    7.06   0
   5  -2  -2  243.61   11.02   0
   5   2  -2  239.08    8.15   0
  -5  -2   2  241.20    7.64   0
   4  -2  -2   59.56   10.34   0
   4  -2  -2   59.21   12.19   0
   4  -2  -2   66.81    5.94   0
   4   2  -2   64.33    5.34   0
   4   2  -2   61.57    6.33   0
  -4  -2   2   58.48    6.39   0
  -3  -2   2 1181.65   13.28   0
  -3   2   2 1316.27   11.60   0
   3   2  -2 1282.58   10.93   0
   3  -2  -2 1272.98   11.56   0
   3   2  -2 1203.73   13.11   0
  -2  -2   2 1528.90   12.23   0
  -2   2   2 1528.21   12.86   0
  -2  -2   2 1430.91   14.30   0
   2  -2  -2 1463.69   13.32   0
   2   2  -2 1435.53   14.62   0
   2   2  -2 1502.72   12.47   0
  -1  -2   2 1571.58   15.89   0
   1   2  -2 1617.11   16.51   0
   1  -2  -2 1508.13   14.02   0
  -1  -2   2 1706.92   16.05   0
  -1   2   2 1532.40   15.17   0
  -1   2   2 1598.62   21.89   0
   1   2  -2 1584.35   15.67   0
   0   2   2 1662.57   15.77   0
   0   2  -2 1674.69   17.86   0
   0  -2  -2 1662.58   14.66   0
   0  -2   2 1791.82   16.19   0
   0  -2  -2 1979.96   18.88   0
   0   2   2 1784.42   17.91   0
   0   2  -2 1816.34   16.26   0
   0  -2   2 1753.65   18.59   0
   1  -2   2  688.85   10.75   0
  -1  -2  -2  680.56    9.40   0
  -1   2  -2  650.82   11.86   0
   1  -2   2  635.32   11.01   0
   1   2   2  686.00   10.99   0
  -1  -2  -2  716.81   11.11   0
   1   2   2  665.72   10.53   0
  -1   2  -2  715.76   10.69   0
   2   2   2 2593.77   15.30   0
  -2   2  -2 2646.23   17.76   0
   2  -2   2 2592.92   15.81   0
  -2  -2  -2 2658.59   16.05   0
   2  -2   2 2543.07   17.77   0
  -2  -2  -2 2659.79   15.46   0
   2   2   2 2552.66   15.38   0
   3   2   2 3126.65   15.18   0
  -3   2  -2 3309.30   17.52   0
   3  -2   2 2987.92   15.86   0
  -3  -2  -2 3215.24   15.76   0
   3   2   2 3116.73   15.52   0
  -3  -2  -2 3266.83   15.46   0
   3  -2   2 3143.27   17.32   0
   4  -2   2  124.38    5.91   0
   4  -2   2  110.36    5.41   0
   4   2   2  122.66    5.33   0
   4   2   2  121.62    6.18   0
  -4  -2  -2  114.08    4.44   0
  -4  -2  -2  122.60    5.44   0
   4  -2   2  115.00    5.51   0
   5   2   2 1281.14    9.59   0
   5  -2   2 1318.55   10.50   0
   5  -2   2 1150.58    9.11   0
   5   2   2 1257.31    9.63   0
   5  -2   2 1222.96    9.37   0
   6  -2   2  523.62    7.38   0
   6   2   2  536.42    6.14   0
   6  -2   2  510.51    7.36   0
   6   2   2  537.93    6.99   0
   6  -2   2  549.18    8.05   0
   7  -2   2  164.53    4.62   0
   7  -2   2  171.65    6.16   0
   7   2   2  176.57    5.63   0
   7  -2   2  172.61    5.46   0
   7   2   2  165.74    6.08   0
   8  -2   2  200.88    6.67   0
   8  -2   2  160.92    5.05   0
   8  -2   2  172.49    4.71   0
   8   2   2  184.23    6.71   0
   8   2   2  206.91    6.10   0
   9   2   2   19.90    3.84   0
   9  -2   2   25.24    5.38   0
   9   2   2   23.24    4.61   0
   9  -2   2   26.87    6.01   0
   9  -2   2   19.41    5.48   0
   9   3  -2   46.88    5.73   0
   9   3  -2   40.91    6.40   0
   9   3  -2   36.71    4.22   0
   9  -3  -2   41.39    9.22   0
  -9  -3   2   49.45    5.80   0
   9  -3  -2   40.74    4.41   0
   9  -3  -2   42.47    6.08   0
   9  -3  -2   35.52    8.51   0
   8  -3  -2   14.17    3.80   0
   8  -3  -2   13.05    7.66   0
   8   3  -2   19.01    3.77   0
   8   3  -2   13.35    5.95   0
   8   3  -2    9.41    5.13   0
  -8  -3   2   10.08    5.10   0
   8  -3  -2   15.16    7.66   0
  -7  -3   2   17.70    5.05   0
   7  -3  -2   18.93    7.23   0
   7  -3  -2   18.96    7.52   0
   7  -3  -2   15.81    4.94   0
   7   3  -2   22.76    5.18   0
   7   3  -2   16.24    5.70   0
   6  -3  -2  541.73   14.39   0
  -6  -3   2  546.12    8.51   0
   6   3  -2  560.17    7.29   0
   6  -3  -2  542.25   16.37   0
   6   3  -2  538.32    9.15   0
   6  -3  -2  563.51    7.67   0
  -5  -3   2  354.31    7.98   0
   5  -3  -2  373.50    6.25   0
   5  -3  -2  356.32   16.43   0
   5  -3  -2  354.97   17.89   0
   5   3  -2  343.66    8.52   0
   5   3  -2  370.35    5.90   0
  -4  -3   2 1658.09   13.48   0
   4   3  -2 1757.63   11.08   0
   4  -3  -2 1695.69   11.72   0
   4   3  -2 1618.64   13.45   0
   3  -3  -2  259.52    7.46   0
  -3  -3   2  262.54    8.75   0
   3   3  -2  277.70    5.73   0
   3   3  -2  268.30    6.97   0
  -3   3   2  288.53    6.23   0
   2  -3  -2   77.80    6.55   0
  -2   3   2   85.64    6.69   0
   2   3  -2   88.42    6.86   0
  -2  -3   2   80.23    7.56   0
   2   3  -2   83.14    6.34   0
  -2   3   2   78.81   13.43   0
   1   3  -2  153.29    6.03   0
   1   3  -2  175.30    6.65   0
  -1  -3   2  167.50    6.26   0
   1  -3  -2  173.09    9.15   0
  -1  -3   2  174.28    8.40   0
  -1   3   2  159.14    9.61   0
   1  -3  -2  151.57    7.50   0
  -1   3   2  151.00    7.81   0
   0  -3  -2 1063.02   13.60   0
   0   3   2  992.02   12.24   0
   0  -3  -2  963.93   11.76   0
   0   3  -2  996.33   12.00   0
   0  -3   2  992.22   12.30   0
   0   3   2  928.27   10.84   0
   0   3  -2  943.90   14.34   0
   0  -3   2 1030.01   15.16   0
   1   3   2   49.93    6.94   0
   1  -3   2   52.96    4.99   0
   1   3   2   44.95    6.27   0
  -1   3  -2   45.35    6.76   0
  -1  -3  -2   47.43    6.07   0
  -1  -3  -2   50.13    5.13   0
   1  -3   2   46.01    7.23   0
  -1   3  -2   49.99    6.49   0
   2   3   2  368.20    8.32   0
   2  -3   2  358.98    7.78   0
  -2   3  -2  357.99    7.44   0
  -2  -3  -2  371.00    6.85   0
   2   3   2  366.72    7.53   0
   2  -3   2  350.07    8.54   0
  -2  -3  -2  369.21    6.46   0
  -2   3  -2  364.22    8.59   0
  -3  -3  -2  573.41    6.93   0
   3   3   2  544.56    7.39   0
   3   3   2  544.64    7.76   0
  -3   3  -2  583.25    9.10   0
   3  -3   2  530.25    8.11   0
   3  -3   2  531.90    8.76   0
  -3  -3  -2  572.35    8.16   0
  -4  -3  -2  236.97    6.26   0
   4  -3   2  207.45    6.15   0
  -4  -3  -2  217.42    6.43   0
   4  -3   2  217.95    6.31   0
   4   3   2  232.12    5.99   0
   4   3   2  234.83    7.68   0
  -5  -3  -2  232.20    6.34   0
   5  -3   2  223.15    6.11   0
   5  -3   2  231.85    5.47   0
   5   3   2  229.70    6.07   0
   5   3   2  240.46    5.67   0
   5  -3   2  226.92    6.37   0
   6   3   2  201.06    5.23   0
   6  -3   2  204.46    5.97   0
   6  -3   2  186.55    4.84   0
   6   3   2  205.81    5.70   0
   6  -3   2  207.83    5.24   0
   7  -3   2   26.33    3.69   0
   7   3   2   37.36    5.98   0
   7  -3   2   29.58    5.44   0
   7   3   2   37.31    3.69   0
   7  -3   2   33.65    4.89   0
   8  -3   2   45.09    5.81   0
   8   3   2   41.72    4.50   0
   8  -3   2   44.64    5.26   0
   8  -3   2   40.60    5.38   0
   8   3   2   43.98    3.86   0
   9  -3   2   36.56    5.88   0
   9  -3   2   39.81    4.43   0
   9  -3   2   49.35    5.75   0
   9   3   2   47.94    6.66   0
   9   3   2   43.82    5.68   0
   9   4  -2  115.07    5.93   0
   9  -4  -2  107.86    6.21   0
  -9  -4   2  108.20    6.17   0
   9   4  -2  110.42    7.14   0
   9  -4  -2  112.02    6.50   0
   9   4  -2  102.18    4.74   0
   8   4  -2   50.31    5.15   0
  -8  -4   2   64.56    5.47   0
   8   4  -2   47.78    4.00   0
   8  -4  -2   58.48   13.21   0
   8   4  -2   57.34    6.19   0
   8  -4  -2   59.21    4.23   0
   8  -4  -2   52.79   11.83   0
   7  -4  -2    1.67    3.40   0
   7   4  -2    9.56    4.96   0
  -7  -4   2    8.36    5.20   0
   7   4  -2   -1.57    3.49   0
   7  -4  -2    3.84   10.82   0
   7   4  -2    8.98    5.70   0
   7  -4  -2    4.70    9.50   0
   6   4  -2    2.85    3.58   0
  -6  -4   2    8.83    5.95   0
   6  -4  -2    7.85    3.69   0
   6   4  -2   12.71    6.57   0
  -5  -4   2  317.20    7.83   0
   5   4  -2  338.07    6.94   0
   5  -4  -2  345.54    7.30   0
   5   4  -2  314.21    6.64   0
   4   4  -2  111.50    4.54   0
   4  -4  -2   96.87    6.17   0
  -4  -4   2   90.71    6.86   0
   4   4  -2   95.37    6.64   0
  -3   4   2  512.54    8.76   0
   3   4  -2  480.41    8.73   0
   3  -4  -2  479.42    8.60   0
   3   4  -2  496.22    6.87   0
  -3  -4   2  464.26    8.91   0
  -2   4   2  235.09   11.88   0
  -2   4   2  250.35    7.68   0
   2   4  -2  237.24    6.27   0
   2   4  -2  242.87    5.95   0
   2  -4  -2  243.01   10.76   0
  -2  -4   2  236.40    8.19   0
   2  -4  -2  236.95    7.35   0
  -1  -4   2  818.57   11.05   0
   1  -4  -2  772.64   12.96   0
  -1  -4   2  737.75    9.47   0
   1   4  -2  762.00   10.31   0
   1   4  -2  795.02   11.42   0
  -1   4   2  713.62    9.47   0
  -1   4   2  712.65   13.09   0
   1  -4  -2  697.95   10.10   0
   0   4  -2  649.41   12.22   0
   0   4   2  631.12    8.80   0
   0  -4  -2  698.91   10.09   0
   0   4  -2  700.35    9.88   0
   0  -4   2  715.50   12.63   0
   0  -4  -2  660.66    8.85   0
   0  -4   2  669.87    9.03   0
   0   4   2  675.77   10.10   0
   1  -4   2  262.04   10.41   0
  -1   4  -2  269.92    6.26   0
  -1  -4  -2  274.83    6.05   0
  -1  -4  -2  285.40    8.16   0
  -1   4  -2  261.98    9.92   0
   1   4   2  269.70    6.78   0
   1   4   2  255.69    6.00   0
   1  -4   2  274.63    6.41   0
   2  -4   2 1524.65   12.01   0
   2   4   2 1520.53   10.78   0
  -2   4  -2 1570.02   12.15   0
   2  -4   2 1473.07   15.88   0
  -2   4  -2 1597.02   16.53   0
  -2  -4  -2 1613.24   11.88   0
   2   4   2 1548.10   12.57   0
  -2  -4  -2 1621.90   11.60   0
   3  -4   2  503.70    8.99   0
  -3  -4  -2  537.21    7.36   0
   3  -4   2  490.69    6.95   0
  -3   4  -2  536.23    7.98   0
  -3   4  -2  561.22   10.15   0
   3   4   2  530.36    8.48   0
   3   4   2  497.77    6.40   0
  -3  -4  -2  527.87    7.84   0
   4   4   2 1634.12   10.38   0
   4  -4   2 1569.58   11.34   0
   4   4   2 1654.27   12.01   0
  -4  -4  -2 1638.32   10.48   0
   4  -4   2 1626.81   12.86   0
  -4  -4  -2 1751.53   10.60   0
   5  -4   2  225.33    6.32   0
   5   4   2  246.43    7.78   0
  -5  -4  -2  241.81    6.63   0
   5   4   2  243.07    5.96   0
   5  -4   2  234.10    5.47   0
   6  -4   2   14.08    5.24   0
   6   4   2   16.94    4.90   0
   6  -4   2   12.22    5.12   0
  -6  -4  -2   14.24    4.95   0
   6  -4   2   14.66    4.86   0
   6   4   2   12.41    4.27   0
   7   4   2  157.23    5.12   0
   7  -4   2  143.68    5.81   0
   7   4   2  176.82    5.60   0
   7  -4   2  153.76    5.86   0
   7  -4   2  162.36    6.09   0
   8   4   2    3.06    5.12   0
   8  -4   2    7.49    5.25   0
   8  -4   2    5.57    5.11   0
   8   4   2    2.18    4.29   0
   8  -4   2    4.57    3.91   0
   9  -4   2   51.34    6.23   0
   9  -4   2   63.86    5.78   0
   9  -4   2   57.37    5.98   0
   9   4   2   65.47    6.75   0
   9  -4   2   55.23    5.90   0
   9   4   2   53.53    4.27   0
   9   5  -2   57.70    5.60   0
   9  -5  -2   51.71    6.25   0
   9   5  -2   47.70    5.69   0
   9   5  -2   54.19    6.29   0
  -9  -5   2   58.36    5.73   0
   9  -5  -2   34.85    4.70   0
   8   5  -2   92.18    5.60   0
  -8  -5   2   73.68    4.34   0
   8   5  -2   77.37    5.40   0
   8   5  -2   84.60    6.37   0
   8  -5  -2   86.11    5.98   0
   7   5  -2  323.43    6.15   0
   7  -5  -2  324.15    6.96   0
  -7  -5   2  312.32    5.94   0
   7   5  -2  318.95    5.09   0
   7   5  -2  308.66    6.23   0
   6   5  -2  160.59    5.72   0
   6  -5  -2  141.44    6.42   0
   6   5  -2  149.17    6.96   0
  -6  -5   2  147.07    6.34   0
  -5  -5   2   72.07    4.67   0
   5   5  -2   74.02    5.83   0
   5  -5  -2   75.54    6.16   0
   5   5  -2   71.31    6.46   0
   4  -5  -2  681.25    8.29   0
   4   5  -2  690.82    9.12   0
   4   5  -2  701.42    7.29   0
  -4  -5   2  668.58    9.20   0
   3   5  -2  496.34    7.82   0
   3  -5  -2  487.31   15.89   0
  -3   5   2  514.04    8.46   0
   3  -5  -2  465.15    8.24   0
  -3  -5   2  494.77    8.77   0
   3   5  -2  484.11    7.44   0
  -3   5   2  495.99   15.07   0
   2  -5  -2  229.82    8.86   0
  -2  -5   2  225.65    6.29   0
   2   5  -2  251.11    7.08   0
   2   5  -2  231.57    7.66   0
  -2   5   2  242.08    7.96   0
   2  -5  -2  222.73    7.62   0
  -2   5   2  224.46    9.89   0
  -1   5   2 1013.81   11.41   0
   1  -5  -2 1090.13   13.41   0
  -1   5   2 1041.52   13.36   0
   1  -5  -2 1033.31   11.19   0
   1   5  -2 1155.20   12.88   0
   1   5  -2 1072.97   10.04   0
  -1  -5   2 1046.11   10.17   0
   0  -5   2 1440.69   16.37   0
   0   5   2 1320.34   12.54   0
   0   5  -2 1369.89   11.21   0
   0  -5   2 1333.37   11.23   0
   0   5   2 1261.03   11.29   0
   0  -5  -2 1413.95   13.41   0
   0   5  -2 1326.62   16.12   0
   0  -5  -2 1319.21   12.04   0
  -1   5  -2  319.24    6.23   0
   1   5   2  315.27    6.68   0
  -1  -5  -2  347.37    8.22   0
   1   5   2  314.51    7.04   0
  -1  -5  -2  325.06    6.04   0
  -1   5  -2  316.55   11.11   0
   1  -5   2  335.57   11.92   0
   1  -5   2  312.53    7.53   0
  -2   5  -2  515.54   12.24   0
   2   5   2  456.04    6.66   0
  -2   5  -2  480.42    7.86   0
  -2  -5  -2  505.22    6.83   0
   2  -5   2  449.08   11.87   0
  -2  -5  -2  526.44    7.64   0
   2   5   2  473.55    7.50   0
   2  -5   2  475.01    8.03   0
   3   5   2  306.26    7.26   0
  -3  -5  -2  310.94    5.72   0
  -3   5  -2  310.02    6.91   0
   3  -5   2  293.94    5.84   0
   3   5   2  311.45    6.48   0
  -3  -5  -2  333.40    6.59   0
   3  -5   2  291.65    8.67   0
  -4  -5  -2  360.08    5.51   0
   4  -5   2  327.76    7.48   0
   4   5   2  341.54    6.43   0
  -4  -5  -2  344.85    5.87   0
   4   5   2  343.04    6.54   0
   4  -5   2  329.84    6.74   0
   5   5   2   62.14    5.11   0
   5  -5   2   57.24    5.30   0
   5   5   2   59.62    5.08   0
   5  -5   2   57.32    5.03   0
  -5  -5  -2   56.55    4.14   0
   6  -5   2  124.32    5.61   0
   6   5   2  129.03    5.05   0
   6   5   2  123.38    5.35   0
  -6  -5  -2  134.81    4.28   0
   6  -5   2  124.42    5.89   0
   6  -5   2  106.52    5.30   0
   7  -5   2   53.22    5.31   0
   7  -5   2   44.94    5.51   0
   7  -5   2   52.07    5.61   0
   7   5   2   47.55    6.00   0
   7   5   2   59.86    4.84   0
  -7  -5  -2   54.55    4.20   0
   8   5   2  389.74    6.28   0
   8  -5   2  390.82    7.99   0
   8  -5   2  386.97    7.35   0
   8   5   2  376.27    6.70   0
   8  -5   2  351.38    7.87   0
   9   5   2   20.42    6.56   0
   9  -5   2   20.51    6.11   0
   9  -5   2   15.20    6.45   0
   9  -5   2   15.87    5.69   0
   9  -5   2   20.47    5.79   0
   9   5   2   26.32    5.55   0
   9  -6  -2   81.65    5.11   0
  -9  -6   2  102.02    6.44   0
   9   6  -2   90.52    6.05   0
   9  -6  -2   90.76    6.48   0
   9   6  -2   86.63    4.54   0
   9   6  -2  113.79    6.95   0
   8  -6  -2   96.57    4.66   0
   8   6  -2   93.76    5.61   0
  -8  -6   2   94.91    4.48   0
   8   6  -2   96.02    4.20   0
   8   6  -2   88.75    6.51   0
   7   6  -2   24.92    3.63   0
   7   6  -2   22.23    3.74   0
   7  -6  -2   19.50    5.52   0
   7   6  -2   16.38    6.00   0
  -7  -6   2   26.89    5.50   0
   6   6  -2  189.90    4.63   0
  -6  -6   2  185.79    6.38   0
   6   6  -2  190.39    6.79   0
   6   6  -2  192.19    5.65   0
   6  -6  -2  180.58    6.65   0
   5   6  -2   13.73    4.52   0
  -5  -6   2   25.38    6.07   0
   5   6  -2   15.94    3.92   0
   5  -6  -2   19.62    5.87   0
  -4  -6   2   99.44    6.85   0
   4   6  -2  105.27    6.68   0
  -4   6   2  113.37    6.16   0
   4   6  -2   97.80    5.82   0
   4  -6  -2  103.30    6.65   0
   4  -6  -2   98.65   11.56   0
   3  -6  -2  152.72    6.50   0
  -3   6   2  162.71    9.70   0
  -3   6   2  170.51    6.62   0
  -3  -6   2  171.07    7.31   0
   3  -6  -2  163.19    9.99   0
   3   6  -2  166.16    5.56   0
   3   6  -2  166.16    4.77   0
  -2  -6   2  459.40    8.99   0
   2  -6  -2  419.71    8.25   0
  -2   6   2  440.63    7.46   0
  -2   6   2  432.97   11.01   0
   2  -6  -2  427.98   10.05   0
   2   6  -2  444.35    7.27   0
   2   6  -2  456.97    7.17   0
   1   6  -2  737.83    8.27   0
   1   6  -2  788.01   11.25   0
   1  -6  -2  728.44   10.66   0
   1  -6  -2  697.50    9.79   0
  -1   6   2  692.66    9.81   0
  -1  -6   2  696.58    8.46   0
  -1   6   2  731.22   11.12   0
   0   6  -2 1493.89   11.81   0
   0  -6  -2 1467.42   12.88   0
   0   6   2 1390.50   12.31   0
   0   6   2 1378.74   12.03   0
   0  -6  -2 1433.04   12.33   0
   0   6  -2 1436.00   16.89   0
   0  -6   2 1383.14   10.94   0
   1  -6   2  665.02   17.18   0
   1   6   2  597.75    7.50   0
  -1  -6  -2  643.36    8.44   0
   1   6   2  626.31    9.51   0
  -1  -6  -2  652.40    9.26   0
  -1   6  -2  622.53   16.40   0
   1  -6   2  619.09    8.73   0
  -1   6  -2  634.04    8.60   0
  -2  -6  -2  771.61    9.37   0
   2   6   2  677.90    8.09   0
  -2  -6  -2  732.03    7.60   0
  -2   6  -2  702.13    8.79   0
   2  -6   2  676.19    8.56   0
   2   6   2  695.87    8.26   0
   2  -6   2  673.53   17.44   0
  -3  -6  -2    7.04    4.81   0
  -3   6  -2    1.98    3.64   0
   3   6   2    5.23    4.99   0
   3  -6   2    5.78    6.42   0
  -3  -6  -2    6.08    5.79   0
   3   6   2    6.92    6.30   0
   3  -6   2    5.08    5.19   0
   4  -6   2  251.24    7.34   0
  -4   6  -2  255.31    6.34   0
   4   6   2  244.80    4.99   0
   4  -6   2  244.66    6.46   0
  -4  -6  -2  256.72    7.09   0
  -4  -6  -2  285.78    5.15   0
   4   6   2  255.53    8.02   0
   5  -6   2   44.19    5.40   0
   5   6   2   46.38    6.99   0
   5  -6   2   47.80    6.16   0
  -5  -6  -2   45.98    4.24   0
   5   6   2   48.51    5.00   0
   6  -6   2  425.67    6.16   0
  -6  -6  -2  460.50    5.94   0
   6  -6   2  448.53    7.92   0
   6   6   2  457.90    7.75   0
   6   6   2  456.25    6.63   0
   7  -6   2   93.83    5.53   0
   7  -6   2   98.68    5.97   0
   7  -6   2  104.24    5.80   0
   7   6   2  103.92    6.36   0
   7   6   2   93.88    5.28   0
   7  -6   2  104.41    5.83   0
  -7  -6  -2  116.90    5.61   0
   8  -6   2  220.15    7.11   0
   8   6   2  244.62    6.40   0
   8   6   2  244.04    6.20   0
   8  -6   2  250.12    7.03   0
   8  -6   2  237.53    6.93   0
  -8  -6  -2  277.06    6.84   0
   8  -6   2  262.75    7.07   0
   9  -6   2    7.96    5.89   0
   9   6   2   11.98    6.64   0
   9  -6   2   13.00    5.75   0
   9  -6   2    7.33    5.82   0
   9   6   2   18.22    5.68   0
   9  -6   2   10.34    6.18   0
   9   7  -2   26.70    4.78   0
  -9  -7   2   32.39    6.11   0
   9   7  -2   38.98    5.96   0
   9   7  -2   32.88    4.37   0
   9  -7  -2   21.30    6.13   0
   9  -7  -2   23.15    6.11   0
   8   7  -2   58.74    4.18   0
   8   7  -2   75.01    6.53   0
  -8  -7   2   69.83    5.98   0
   8  -7  -2   60.60    6.01   0
   8   7  -2   76.38    5.73   0
   7   7  -2  243.99    5.05   0
   7   7  -2  229.45    4.85   0
   7  -7  -2  220.79    6.62   0
   7   7  -2  225.36    5.63   0
  -7  -7   2  233.09    6.26   0
   6  -7  -2  347.74    7.40   0
   6   7  -2  393.64    5.53   0
  -6  -7   2  366.24    6.10   0
   6   7  -2  407.62    6.66   0
   6   7  -2  373.95    7.26   0
  -5  -7   2  124.88    4.72   0
   5  -7  -2  138.89   13.98   0
   5  -7  -2  126.21   14.56   0
   5   7  -2  121.85    6.58   0
   5  -7  -2  128.19    6.53   0
   5   7  -2  147.28    5.77   0
   5   7  -2  139.57    4.55   0
  -4   7   2  192.14    8.85   0
  -4  -7   2  176.01    5.94   0
  -4   7   2  199.65    5.77   0
   4   7  -2  190.12    5.40   0
   4  -7  -2  188.07   10.92   0
   4  -7  -2  174.97    7.06   0
   4   7  -2  200.50    4.96   0
   3  -7  -2  245.03    7.31   0
  -3   7   2  283.73    7.68   0
   3   7  -2  276.47    6.55   0
  -3   7   2  256.59    8.93   0
  -3  -7   2  254.02    7.85   0
   3   7  -2  261.69    6.05   0
   3  -7  -2  252.75    9.08   0
   2  -7  -2   86.77    5.82   0
   2   7  -2  100.60    5.88   0
  -2   7   2   92.61    6.20   0
   2  -7  -2   89.52    6.88   0
   2   7  -2   91.52    6.54   0
  -2   7   2   89.65    6.82   0
  -2  -7   2   94.39    5.11   0
  -1   7   2  144.73    6.31   0
   1   7  -2  177.17    7.99   0
  -1  -7   2  158.00    5.32   0
   1  -7  -2  154.10    4.98   0
   1   7  -2  165.86    6.46   0
   1  -7  -2  166.98    6.84   0
  -1   7   2  159.46    7.31   0
   0  -7  -2  979.26   10.28   0
   0  -7  -2 1001.41   10.74   0
   0   7   2  917.69    9.85   0
   0  -7   2  947.12    8.87   0
   0   7  -2  965.65    8.77   0
   0   7  -2  974.46   14.76   0
   0   7   2  900.52    9.36   0
  -1   7  -2  381.92    6.21   0
  -1  -7  -2  398.03    8.03   0
   1   7   2  371.30    8.48   0
  -1  -7  -2  400.74    7.30   0
   1  -7   2  355.06    6.30   0
   1   7   2  370.94    6.29   0
  -2  -7  -2  330.90    6.26   0
  -2   7  -2  314.35    5.69   0
  -2  -7  -2  331.57    6.51   0
   2   7   2  305.24    5.53   0
   2   7   2  301.96    7.89   0
   2  -7   2  309.63    7.06   0
   3   7   2  184.79    5.76   0
  -3  -7  -2  195.92    5.68   0
  -3   7  -2  183.54    5.08   0
  -3  -7  -2  200.19    4.84   0
   3  -7   2  174.53    6.08   0
   3   7   2  193.76    7.33   0
   3  -7   2  168.74   10.08   0
   4  -7   2   72.83    7.09   0
  -4   7  -2   78.48    4.08   0
  -4  -7  -2   79.22    4.44   0
  -4  -7  -2   86.43    5.64   0
   4   7   2   71.21    5.36   0
   4   7   2   78.90    5.08   0
   4  -7   2   73.81    5.43   0
   5  -7   2  163.75    6.74   0
   5  -7   2  147.66    6.15   0
   5  -7   2  152.61    6.60   0
   5   7   2  159.10    4.31   0
   5   7   2  159.07    5.53   0
  -5  -7  -2  160.42    6.08   0
   6  -7   2  125.18    5.88   0
   6  -7   2  141.27    6.42   0
   6  -7   2  131.56    7.08   0
   6   7   2  138.39    5.12   0
   6   7   2  132.68    4.11   0
  -6  -7  -2  133.92    5.93   0
   7  -7   2  156.54    6.18   0
   7   7   2  178.83    6.64   0
   7   7   2  156.78    4.50   0
   7  -7   2  183.48    6.84   0
   7  -7   2  151.54    6.19   0
  -7  -7  -2  177.19    4.47   0
   7  -7   2  164.97    6.45   0
  -8  -7  -2   10.08    5.68   0
   8  -7   2    7.73    5.74   0
   8  -7   2    3.30    5.54   0
   8   7   2    9.12    5.21   0
   8  -7   2    2.30    5.50   0
   8   7   2    7.07    4.60   0
   8  -7   2    5.99    5.52   0
   9  -7   2   23.60    6.25   0
   9   7   2   13.42    6.77   0
   9  -7   2   15.21    6.08   0
   9  -7   2   16.24    6.12   0
   9   7   2   27.82    5.76   0
   9  -7   2   19.60    6.12   0
   9   8  -2    4.99    5.84   0
   9   8  -2    5.59    5.82   0
  -9  -8   2    5.67    6.06   0
   9  -8  -2    3.13    4.19   0
   9  -8  -2    8.95    6.10   0
   9   8  -2    8.56    6.54   0
   8   8  -2   93.44    5.72   0
   8  -8  -2   86.44    6.18   0
   8   8  -2   92.37    5.80   0
  -8  -8   2   83.39    4.68   0
   8  -8  -2   76.44    6.31   0
   8   8  -2   88.91    4.91   0
   7  -8  -2  181.55    6.55   0
   7   8  -2  182.87    4.86   0
  -7  -8   2  184.07    5.13   0
   7   8  -2  212.12    6.78   0
   7   8  -2  206.06    4.90   0
   6   8  -2  331.73    6.36   0
   6  -8  -2  290.63    7.20   0
  -6  -8   2  319.65    5.59   0
   6   8  -2  314.31    5.71   0
   6   8  -2  349.76    6.43   0
   5   8  -2   58.43    4.99   0
   5  -8  -2   50.63    5.59   0
   5   8  -2   51.96    3.81   0
   5  -8  -2   50.74   10.22   0
  -5  -8   2   59.29    5.90   0
   5   8  -2   53.24    4.42   0
   4   8  -2   14.25    6.61   0
   4  -8  -2    9.84    5.59   0
   4  -8  -2    6.48    7.96   0
  -4   8   2    9.40    5.47   0
  -4   8   2    5.80    6.58   0
   4   8  -2    7.80    3.75   0
   4   8  -2    4.50    4.86   0
  -4  -8   2   11.55    4.89   0
  -3  -8   2  173.44    5.83   0
  -3   8   2  171.42    8.24   0
   3  -8  -2  171.55    6.93   0
   3   8  -2  182.64    6.30   0
   3   8  -2  171.39    5.63   0
   3  -8  -2  162.86    7.92   0
   3   8  -2  189.07    6.07   0
  -3   8   2  181.75    7.11   0
   2  -8  -2  129.15    7.31   0
  -2   8   2  138.90    7.03   0
  -2  -8   2  136.43    5.65   0
   2   8  -2  132.73    5.10   0
   2   8  -2  151.43    5.50   0
  -2   8   2  134.26    7.21   0
   2  -8  -2  134.05    6.60   0
   1   8  -2   37.16    5.87   0
   1  -8  -2   31.62    6.19   0
  -1   8   2   31.13    6.49   0
   1   8  -2   32.70    5.13   0
  -1  -8   2   29.38    6.25   0
  -1   8   2   29.96    5.55   0
   1   8  -2   33.19    5.95   0
   1  -8  -2   30.50    5.00   0
   0   8  -2  215.94    8.80   0
   0  -8  -2  192.90    5.16   0
   0   8   2  189.45    7.53   0
   0  -8  -2  189.07    6.96   0
   0   8   2  174.47    6.39   0
   0  -8   2  197.33    5.82   0
   0   8  -2  194.25    9.62   0
   0   8  -2  199.41    6.97   0
   1   8   2  237.84    6.44   0
   1   8   2  232.92    7.33   0
  -1  -8  -2  253.78    7.00   0
  -1   8  -2  247.21    6.78   0
   1  -8   2  243.36    7.08   0
  -1  -8  -2  253.65    6.27   0
  -2  -8  -2  174.46    5.71   0
   2  -8   2  154.23    4.88   0
  -2  -8  -2  169.67    5.43   0
   2   8   2  147.47    5.64   0
   2   8   2  156.79    5.57   0
  -2   8  -2  162.11    6.11   0
   3   8   2  117.11    4.55   0
  -3   8  -2  117.81    4.32   0
  -3  -8  -2  137.46    5.23   0
   3   8   2  115.15    5.51   0
  -3  -8  -2  131.95    5.54   0
   3  -8   2  117.65    5.98   0
  -4   8  -2   85.15    5.38   0
   4   8   2   82.42    4.12   0
  -4  -8  -2   75.18    4.47   0
   4  -8   2   77.25    8.62   0
   4   8   2   79.67    4.96   0
   4  -8   2   75.86    5.79   0
  -4  -8  -2   86.44    4.16   0
   4  -8   2   80.83    9.18   0
   5  -8   2   61.05    6.29   0
  -5  -8  -2   62.73    5.80   0
   5   8   2   51.76    5.17   0
   5  -8   2   53.37    5.39   0
   5   8   2   51.91    4.77   0
   5  -8   2   61.86    6.94   0
   6   8   2   15.35    6.13   0
   6  -8   2   12.93    6.10   0
   6   8   2    5.95    4.67   0
   6  -8   2   12.44    5.23   0
   6  -8   2    8.44    5.16   0
  -6  -8  -2   13.02    5.23   0
   7  -8   2   67.76    5.95   0
   7  -8   2   59.83    5.56   0
  -7  -8  -2   64.38    4.25   0
   7   8   2   72.43    5.25   0
   7  -8   2   60.59    7.17   0
   7   8   2   60.01    4.50   0
   7  -8   2   59.56    5.64   0
   8  -8   2   39.12    5.96   0
   8   8   2   38.51    6.65   0
  -8  -8  -2   38.84    5.82   0
   8  -8   2   31.12    6.35   0
   8   8   2   36.71    5.42   0
   8  -8   2   30.96    7.17   0
   8  -8   2   33.51    6.46   0
   8  -9  -2   27.47    6.40   0
   8   9  -2   27.36    3.85   0
  -8  -9   2   48.48    5.94   0
   8  -9  -2   28.14    5.80   0
   8   9  -2   40.86    5.63   0
   8   9  -2   44.41    6.25   0
   7   9  -2   13.97    5.25   0
  -7  -9   2   14.82    3.86   0
   7   9  -2   11.50    3.74   0
   7   9  -2   18.80    4.11   0
   7  -9  -2   19.35    5.53   0
   6   9  -2   26.16    4.94   0
   6   9  -2   25.71    5.09   0
   6   9  -2   34.22    5.90   0
  -6  -9   2   25.90    4.26   0
   6  -9  -2   22.87    5.38   0
   5   9  -2   95.41    3.97   0
   5  -9  -2   91.52    8.28   0
   5   9  -2  101.78    6.29   0
   5  -9  -2   93.40    6.10   0
   5   9  -2  101.77    5.03   0
  -5  -9   2   90.69    4.74   0
   4   9  -2  573.36    7.65   0
   4  -9  -2  535.20    9.15   0
  -4   9   2  558.57   10.28   0
  -4  -9   2  557.38    7.01   0
   4  -9  -2  529.66   11.81   0
   4   9  -2  600.45    6.82   0
   4   9  -2  553.99    6.96   0
  -4   9   2  594.73    9.48   0
   3   9  -2 2412.17   13.59   0
   3  -9  -2 2169.06   15.53   0
  -3  -9   2 2174.92   11.88   0
  -3   9   2 2290.39   16.03   0
   3  -9  -2 2123.71   16.68   0
  -3   9   2 2147.74   16.05   0
   3   9  -2 2347.09   13.69   0
   3   9  -2 2277.39   13.09   0
  -2   9   2  816.73   10.81   0
   2   9  -2  910.00    9.89   0
   2  -9  -2  782.58   10.69   0
   2   9  -2  842.30    8.25   0
   2   9  -2  867.11    9.99   0
  -2   9   2  786.56    9.52   0
   2  -9  -2  807.09   10.41   0
  -2  -9   2  828.25    9.59   0
  -1   9   2   50.10    6.22   0
   1   9  -2   60.44    5.47   0
   1  -9  -2   56.21    5.44   0
   1   9  -2   57.29    6.36   0
  -1  -9   2   53.47    7.03   0
  -1   9   2   56.46    5.02   0
   1  -9  -2   52.50    5.14   0
   1   9  -2   53.79    6.26   0
   0   9  -2  602.11   12.10   0
   0   9   2  536.38    7.69   0
   0   9  -2  561.19    7.00   0
   0  -9  -2  550.58    8.64   0
   0  -9  -2  587.74    8.50   0
   0  -9   2  542.44    8.69   0
   0   9  -2  559.41   13.42   0
   0   9   2  508.29    7.53   0
  -1   9  -2  284.43    6.79   0
   1  -9   2  281.69    7.56   0
   1   9   2  267.52    7.48   0
  -1  -9  -2  302.05    6.80   0
  -1  -9  -2  288.28    7.28   0
   1   9   2  277.49    6.86   0
   2  -9   2   23.97    5.92   0
  -2   9  -2   23.93    5.46   0
  -2  -9  -2   24.33    3.47   0
  -2  -9  -2   16.50    6.27   0
   2   9   2   22.82    7.06   0
   2   9   2   25.72    4.98   0
  -3  -9  -2  835.34    9.00   0
   3   9   2  764.26    7.15   0
  -3   9  -2  772.29    8.31   0
   3   9   2  719.59    7.63   0
  -3  -9  -2  839.49    8.20   0
   3  -9   2  718.87    8.76   0
  -4  -9  -2  345.95    6.24   0
   4   9   2  309.27    5.10   0
  -4   9  -2  306.02    6.65   0
   4   9   2  303.70    7.49   0
  -4  -9  -2  345.76    7.18   0
   4  -9   2  297.53    7.11   0
   5   9   2  332.79    6.35   0
   5   9   2  328.46    7.36   0
   5  -9   2  336.68   11.69   0
  -5  -9  -2  346.31    6.76   0
   5  -9   2  326.10   10.26   0
  -5   9  -2  341.80    5.67   0
   5  -9   2  301.38    6.01   0
   6  -9   2   44.08    6.87   0
   6   9   2   40.03    3.79   0
  -6  -9  -2   42.34    4.15   0
   6  -9   2   40.73    6.94   0
   6   9   2   33.94    6.50   0
   6  -9   2   37.95    5.68   0
   7  -9   2   27.71    5.74   0
   7   9   2   31.76    4.59   0
   7  -9   2   33.73    7.29   0
   7   9   2   33.60    5.29   0
   7  -9   2   29.94    6.92   0
  -7  -9  -2   36.58    5.58   0
   8  -9   2   55.49    8.14   0
  -8  -9  -2   85.13    6.18   0
   8   9   2   58.60    4.49   0
   8   9   2   81.42    6.65   0
   8  -9   2   68.74    6.35   0
   8  -9   2   62.81    6.72   0
   8  -9   2   59.28    6.64   0
   8  10  -2   19.18    4.14   0
   8  10  -2   23.09    4.11   0
  -8 -10   2   32.75    5.94   0
   8 -10  -2   25.22    6.26   0
   8  10  -2   21.02    4.61   0
   8 -10  -2   16.32    6.40   0
  -7 -10   2   44.06    4.19   0
   7  10  -2   45.35    5.49   0
   7  10  -2   45.51    3.94   0
   7  10  -2   47.63    5.85   0
   7 -10  -2   39.97    5.97   0
   6 -10  -2   18.29    5.46   0
  -6 -10   2   27.90    5.58   0
   6  10  -2   17.01    5.16   0
   6 -10  -2   23.77   10.41   0
   6 -10  -2   22.08    8.76   0
   6  10  -2   18.12    4.31   0
   6  10  -2   21.90    3.66   0
  -5  10   2  243.43    9.51   0
   5 -10  -2  231.80    9.65   0
   5  10  -2  265.70    6.03   0
   5  10  -2  252.31    6.20   0
   5 -10  -2  230.75    7.07   0
  -5 -10   2  225.31    5.46   0
   5  10  -2  252.94    6.87   0
   4  10  -2  173.52    5.85   0
  -4  10   2  160.74    6.68   0
   4 -10  -2  164.69    7.55   0
   4 -10  -2  154.59    7.65   0
  -4 -10   2  176.95    6.75   0
   4  10  -2  165.89    6.74   0
   4  10  -2  161.97    5.86   0
   3  10  -2  873.03    9.28   0
   3 -10  -2  825.53   11.54   0
   3  10  -2  914.45    9.29   0
  -3 -10   2  845.30    8.13   0
  -3  10   2  897.47   12.13   0
   3 -10  -2  828.87   11.16   0
   3  10  -2  888.57    9.33   0
  -3  10   2  838.78   10.46   0
   2  10  -2   62.51    5.73   0
   2 -10  -2   55.88    6.73   0
  -2 -10   2   53.40    4.88   0
   2  10  -2   64.70    4.75   0
  -2  10   2   52.30    6.43   0
  -2  10   2   54.85    7.45   0
   2  10  -2   56.00    6.06   0
   2 -10  -2   56.72    6.66   0
  -1  10   2   43.88    7.13   0
   1 -10  -2   49.10    6.54   0
   1  10  -2   55.55    5.37   0
  -1  10   2   50.94    6.39   0
   1 -10  -2   52.61    5.11   0
   1  10  -2   54.37    6.32   0
  -1 -10   2   57.75    6.74   0
   1  10  -2   59.56    6.45   0
   0 -10   2  134.10    7.45   0
   0  10  -2  147.22    8.81   0
   0  10   2  148.96    6.78   0
   0 -10  -2  158.36    6.19   0
   0 -10  -2  132.41    5.19   0
   0  10   2  134.25    6.43   0
   0  10  -2  146.93    8.10   0
   0  10  -2  144.69    5.01   0
  -1  10  -2   86.92    5.97   0
   1  10   2   92.64    6.97   0
  -1 -10  -2  106.76    5.71   0
   1  10   2   91.18    5.82   0
  -1 -10  -2   94.27    6.37   0
   1 -10   2  108.29    6.98   0
  -2  10  -2  111.95    5.83   0
  -2 -10  -2  118.77    5.70   0
   2  10   2  103.47    5.48   0
   2 -10   2  107.56    4.93   0
   2  10   2  105.78    7.48   0
  -2 -10  -2  109.81    6.59   0
   3  10   2  245.08    6.33   0
  -3  10  -2  236.37    6.38   0
   3 -10   2  226.56    6.47   0
  -3 -10  -2  245.50    7.04   0
  -3 -10  -2  265.14    6.10   0
   3  10   2  242.11    7.36   0
  -4 -10  -2  374.68    7.37   0
   4  10   2  325.20    5.11   0
   4 -10   2  328.36    6.16   0
   4  10   2  336.83    7.40   0
  -4  10  -2  352.85    6.73   0
   5  10   2  242.36    6.83   0
   5  10   2  246.34    5.89   0
  -5 -10  -2  253.39    6.40   0
  -5  10  -2  242.43    6.33   0
   5 -10   2  209.80    6.71   0
   6  10   2   -1.91    4.51   0
   6 -10   2    4.84    5.56   0
   6  10   2    5.50    3.72   0
   6 -10   2    5.05    7.98   0
  -6 -10  -2    1.70    5.48   0
   6 -10   2    3.29    7.53   0
   7 -10   2   56.17    7.53   0
  -7 -10  -2   48.09    4.57   0
   7  10   2   43.39    6.57   0
   7  10   2   56.42    5.54   0
   7 -10   2   47.27    7.94   0
   7 -10   2   45.06    6.15   0
  -8 -10  -2    1.51    4.12   0
   8 -10   2   -2.24    7.86   0
   8 -10   2    0.09    6.02   0
   8  10   2   -3.14    4.75   0
   8 -10   2    3.64    5.86   0
   8  10   2   -0.61    5.62   0
   8 -10   2    3.10    7.63   0
   8 -11  -2   59.02    6.63   0
   8  11  -2   70.97    6.36   0
   8 -11  -2   68.94    6.64   0
   8  11  -2   63.91    6.19   0
   8  11  -2   68.57    7.12   0
  -8 -11   2   66.31    6.60   0
   7 -11  -2   20.85    7.45   0
   7  11  -2   19.04    4.13   0
  -7 -11   2   29.19    5.88   0
   7  11  -2   34.98    5.39   0
   7  11  -2   37.85    6.23   0
   6 -11  -2   16.85    5.60   0
   6 -11  -2   14.80    8.78   0
   6  11  -2   14.50    3.57   0
  -6 -11   2   22.65    5.88   0
   6  11  -2   18.38    5.70   0
   6  11  -2   16.43    3.43   0
   5  11  -2   22.56    4.98   0
  -5 -11   2   24.33    5.81   0
  -5  11   2   19.68    6.54   0
   5 -11  -2   20.70    7.51   0
   5  11  -2   27.56    3.68   0
   5  11  -2   15.13    4.28   0
   5 -11  -2   19.22    6.74   0
  -4 -11   2  146.56    5.18   0
  -4  11   2  146.66    6.40   0
   4  11  -2  158.54    5.62   0
   4  11  -2  153.94    5.08   0
   4 -11  -2  156.38    7.18   0
   4 -11  -2  150.11    7.33   0
   4  11  -2  165.97    6.00   0
  -3  11   2  355.33    8.42   0
   3  11  -2  363.36    6.57   0
   3  11  -2  355.11    7.41   0
   3 -11  -2  320.51    8.28   0
  -3 -11   2  322.31    6.24   0
   3  11  -2  330.37    6.29   0
   3 -11  -2  338.13    8.89   0
  -3  11   2  333.76    7.90   0
  -2 -11   2  273.87    5.79   0
  -2  11   2  287.18    9.19   0
   2 -11  -2  298.04    7.52   0
   2  11  -2  301.83    7.48   0
   2 -11  -2  279.84    7.52   0
   2  11  -2  286.88    6.91   0
   2  11  -2  289.35    5.72   0
  -2  11   2  277.14    7.18   0
   1  11  -2   51.12    5.34   0
   1  11  -2   51.30    7.96   0
  -1 -11   2   42.68    5.04   0
   1 -11  -2   47.72    5.13   0
   1 -11  -2   50.84    6.22   0
  -1  11   2   44.74    5.97   0
  -1  11   2   47.83    4.71   0
   1  11  -2   50.56    4.42   0
   0  11  -2  236.29   11.27   0
   0 -11  -2  230.30    5.79   0
   0  11  -2  239.82   10.48   0
   0 -11  -2  252.22    6.71   0
   0  11   2  221.42    6.79   0
   0 -11   2  220.52    5.77   0
   0  11   2  225.23    5.76   0
   0  11  -2  234.28    5.32   0
  -1  11  -2  111.06    5.86   0
  -1 -11  -2  114.93    5.72   0
   1  11   2  104.31    5.23   0
   1 -11   2  100.22    5.02   0
   1  11   2  103.28    5.88   0
  -1 -11  -2  108.56    6.29   0
  -2  11  -2  411.01    6.78   0
  -2 -11  -2  406.93    6.02   0
  -2 -11  -2  469.56    7.20   0
   2  11   2  401.51    6.31   0
   2  11   2  402.49    6.13   0
   2 -11   2  385.24    6.29   0
  -3 -11  -2   42.96    5.91   0
  -3 -11  -2   47.06    5.37   0
   3  11   2   27.48    6.44   0
  -3  11  -2   36.59    4.84   0
   3 -11   2   35.03    4.31   0
   3  11   2   32.28    5.10   0
   4  11   2  170.26    5.58   0
  -4  11  -2  184.13    6.10   0
   4  11   2  168.53    6.56   0
   4 -11   2  165.02    6.35   0
  -4 -11  -2  200.61    6.35   0
   5  11   2   35.71    4.82   0
   5 -11   2   31.91    5.76   0
   5  11   2   27.06    4.45   0
  -5 -11  -2   36.56    5.83   0
  -5  11  -2   31.60    5.23   0
   6  11   2    5.65    3.72   0
   6  11   2    6.09    4.46   0
  -6 -11  -2    7.39    5.58   0
   6 -11   2    7.86    5.38   0
   7  11   2   22.86    4.03   0
   7  11   2   36.44    6.72   0
   7 -11   2   20.41    6.30   0
  -7 -11  -2   23.49    5.87   0
   7 -11   2   26.14   10.91   0
   7 -11   2   20.55    9.94   0
   7 -12  -2   23.42    6.47   0
   7 -12  -2   17.00    6.32   0
   7  12  -2   31.01    5.79   0
  -7 -12   2   27.76    6.10   0
   7  12  -2   19.69    4.74   0
   7  12  -2   21.55    5.90   0
   6 -12  -2  167.57   11.18   0
   6  12  -2  179.55    5.19   0
  -6 -12   2  192.44    6.38   0
   6  12  -2  188.40    6.40   0
   6 -12  -2  177.17    7.43   0
   6  12  -2  186.09    6.57   0
  -5  12   2  127.94    7.53   0
  -5 -12   2  143.80    6.69   0
   5  12  -2  141.98    5.99   0
   5 -12  -2  119.05    8.44   0
   5 -12  -2  132.40    6.69   0
   5  12  -2  132.64    6.73   0
   5  12  -2  139.45    5.77   0
  -4  12   2  183.45    7.80   0
   4  12  -2  200.50    6.45   0
  -4 -12   2  192.26    5.44   0
   4 -12  -2  183.66    8.62   0
   4 -12  -2  202.96    8.31   0
   4  12  -2  205.93    6.22   0
   4  12  -2  230.63    6.94   0
  -3 -12   2   81.98    4.64   0
   3 -12  -2   87.20    6.25   0
   3  12  -2   89.10    5.31   0
  -3  12   2   90.85    6.23   0
   3  12  -2   90.77    6.20   0
   3  12  -2   91.74    5.73   0
  -3  12   2   74.14    5.89   0
   3 -12  -2   90.89    6.83   0
   2  12  -2   64.51    5.65   0
  -2 -12   2   57.59    6.27   0
   2 -12  -2   66.39    5.54   0
   2  12  -2   58.99    6.17   0
   2 -12  -2   48.01    4.48   0
  -2  12   2   65.30    7.18   0
   2  12  -2   61.79    4.46   0
  -2  12   2   59.14    5.90   0
   1 -12  -2  199.27    6.64   0
  -1  12   2  181.87    6.76   0
   1 -12  -2  175.91    6.90   0
   1  12  -2  192.62    8.47   0
   1  12  -2  175.15    7.66   0
   1  12  -2  180.30    4.96   0
  -1 -12   2  178.60    5.44   0
  -1  12   2  176.42    6.75   0
   0  12  -2  188.32   11.41   0
   0  12   2  179.80    6.64   0
   0 -12   2  184.55    5.43   0
   0 -12  -2  182.37    5.34   0
   0  12   2  190.66    5.46   0
   0  12  -2  196.68   11.52   0
   0  12  -2  195.14    6.24   0
   0 -12  -2  221.01    6.56   0
  -1  12  -2  143.35    5.78   0
   1  12   2  133.40    5.96   0
  -1 -12  -2  144.60    4.83   0
  -1 -12  -2  139.97    5.94   0
   1  12   2  131.21    6.49   0
   1 -12   2  121.83    4.89   0
  -2  12  -2   96.08    4.16   0
  -2 -12  -2   95.05    6.02   0
   2 -12   2   90.41    6.00   0
   2  12   2   98.08    6.51   0
  -2 -12  -2  112.66    5.33   0
   2  12   2  101.28    5.21   0
  -3 -12  -2   79.62    4.21   0
  -3 -12  -2   78.10    4.51   0
   3  12   2   77.39    6.39   0
   3 -12   2   73.49    4.51   0
  -3  12  -2   76.91    5.40   0
   3  12   2   68.76    4.13   0
  -4 -12  -2   88.97    4.56   0
   4  12   2   85.53    5.30   0
  -4  12  -2   90.59    5.49   0
   4  12   2   88.73    4.86   0
   4 -12   2   81.19    4.58   0
   5  12   2   18.08    4.95   0
  -5  12  -2   13.43    5.35   0
   5  12   2   13.57    4.43   0
   5 -12   2   12.41    4.15   0
  -5 -12  -2   12.88    5.78   0
   6  12   2   51.68    4.29   0
   6 -12   2   58.72    6.12   0
  -6 -12  -2   46.25    5.94   0
   6  12   2   60.47    4.90   0
   7  12   2    8.43    7.12   0
  -7 -12  -2    8.90    4.38   0
   7 -12   2    5.90    6.30   0
   7  12   2    6.60    4.02   0
   7  13  -2   39.95    4.42   0
   7 -13  -2   40.94    8.03   0
   7  13  -2   38.40    6.22   0
   7 -13  -2   43.97    8.03   0
   7  13  -2   39.51    6.88   0
  -7 -13   2   31.68    6.65   0
  -6 -13   2   91.56    6.41   0
   6 -13  -2   86.71    9.63   0
   6  13  -2   88.19    4.87   0
   6  13  -2   86.08    5.87   0
   6 -13  -2   82.57    8.01   0
   6  13  -2   87.25    6.18   0
   5  13  -2   53.54    4.17   0
   5  13  -2   62.52    5.72   0
  -5  13   2   58.17    5.91   0
   5 -13  -2   50.33    7.72   0
   5  13  -2   62.08    6.24   0
  -5 -13   2   47.06    4.69   0
   5 -13  -2   55.85    7.43   0
  -4  13   2   31.05    5.66   0
   4  13  -2   32.48    5.24   0
   4 -13  -2   36.30    6.70   0
   4  13  -2   31.67    5.36   0
   4 -13  -2   28.54    6.32   0
   4  13  -2   25.98    4.61   0
  -4 -13   2   36.50    6.15   0
  -3 -13   2  131.02    6.55   0
   3 -13  -2  136.04    7.45   0
   3  13  -2  136.92    6.26   0
   3 -13  -2  125.85    6.53   0
   3  13  -2  127.83    4.92   0
  -3  13   2  124.01    6.01   0
  -3  13   2  135.96    7.86   0
   3  13  -2  134.75    5.82   0
  -2  13   2  131.77    4.78   0
   2  13  -2  152.13    7.94   0
   2 -13  -2  147.89    6.50   0
   2 -13  -2  131.43    4.99   0
  -2  13   2  143.35    6.94   0
   2  13  -2  148.48    6.12   0
  -2 -13   2  120.24    4.80   0
   2  13  -2  147.81    6.00   0
  -1  13   2  139.46    7.52   0
   1 -13  -2  136.13    4.92   0
   1  13  -2  151.52    6.50   0
  -1 -13   2  129.33    4.95   0
  -1  13   2  135.16    4.86   0
   1  13  -2  152.45    8.01   0
   1 -13  -2  152.22    6.16   0
   1  13  -2  140.86    4.56   0
   0  13   2  109.84    5.95   0
   0 -13  -2  121.53    5.91   0
   0 -13  -2  117.99    5.95   0
   0 -13   2  135.51    6.46   0
   0  13   2  109.47    4.62   0
   0  13  -2  111.11    5.88   0
  -1 -13  -2   38.07    5.71   0
  -1 -13  -2   39.32    4.90   0
   1  13   2   32.13    5.22   0
  -1  13  -2   31.90    5.17   0
   1 -13   2   27.64    4.47   0
   1  13   2   35.60    5.69   0
  -2 -13  -2   86.44    5.47   0
  -2 -13  -2   69.82    5.86   0
  -2  13  -2   71.64    5.26   0
   2  13   2   64.27    5.55   0
   2 -13   2   63.70    5.92   0
   2  13   2   74.96    6.23   0
  -3  13  -2   46.96    5.44   0
   3 -13   2   42.32    4.33   0
  -3 -13  -2   46.20    4.43   0
   3  13   2   46.40    5.44   0
   3  13   2   49.31    6.24   0
  -4  13  -2   48.42    5.49   0
   4 -13   2   40.98    6.10   0
  -4 -13  -2   63.53    5.84   0
   4  13   2   52.07    4.78   0
   4  13   2   48.34    3.95   0
   5  13   2   -1.13    3.79   0
  -5  13  -2    1.74    5.32   0
  -5 -13  -2    6.55    5.79   0
   5  13   2   12.40    4.28   0
   5 -13   2    5.22    5.88   0
   6  13   2   18.51    3.87   0
  -6 -13  -2   21.55    4.34   0
   6  13   2   17.00    6.52   0
   6 -13   2   16.01    6.14   0
   6 -14  -2   39.25    8.68   0
   6 -14  -2   45.08    9.47   0
   6  14  -2   35.44    6.75   0
   6 -14  -2   54.63    9.76   0
  -6 -14   2   42.71    4.60   0
   6  14  -2   33.79    6.25   0
   6  14  -2   52.55    6.21   0
  -5  14   2   21.23    7.11   0
   5 -14  -2   25.05    8.46   0
   5  14  -2   22.57    4.70   0
   5 -14  -2   23.17    6.37   0
   5  14  -2   21.11    4.44   0
  -5 -14   2   24.67    4.58   0
   5  14  -2   23.51    5.49   0
  -4  14   2   43.33    5.94   0
   4 -14  -2   44.44    7.56   0
   4  14  -2   48.63    4.47   0
   4 -14  -2   47.51    8.23   0
   4  14  -2   42.94    4.22   0
  -4 -14   2   47.17    6.28   0
   4  14  -2   58.30    6.17   0
   3  14  -2   26.90    5.70   0
   3 -14  -2   22.58    6.04   0
  -3  14   2   28.10    7.00   0
  -3 -14   2   29.33    6.06   0
   3  14  -2   23.95    5.22   0
   3  14  -2   33.06    5.97   0
   3 -14  -2   28.34    7.63   0
  -3  14   2   21.90    5.64   0
  -2  14   2    0.24    5.50   0
   2 -14  -2    5.63    5.72   0
  -2  14   2    4.23    6.78   0
   2  14  -2    2.81    5.46   0
   2  14  -2    0.55    6.39   0
  -2 -14   2    3.39    4.18   0
   2 -14  -2    3.16    6.39   0
   2  14  -2   14.97    5.62   0
   1  14  -2  104.80    7.27   0
  -1 -14   2  100.13    6.24   0
   1 -14  -2  105.17    7.00   0
   1 -14  -2   97.39    6.38   0
   1  14  -2  104.93    4.42   0
  -1  14   2   99.22    6.02   0
   1  14  -2  111.09    8.02   0
  -1  14   2   92.89    7.21   0
   0 -14  -2  187.69    6.72   0
   0 -14   2  157.22    5.02   0
   0 -14  -2  158.46    5.08   0
   0  14   2  159.35    6.29   0
   0  14   2  145.13    6.81   0
   0  14  -2  149.61    4.68   0
  -1  14  -2   34.98    3.97   0
   1  14   2   24.62    5.89   0
  -1 -14  -2   30.50    5.39   0
  -1 -14  -2   34.48    5.70   0
   1  14   2   23.61    5.45   0
   1 -14   2   28.06    4.28   0
  -2  14  -2   11.50    3.76   0
  -2 -14  -2    7.21    4.13   0
   2  14   2    8.79    3.71   0
   2  14   2   11.51    5.77   0
   2 -14   2    4.44    5.84   0
   3  14   2   19.00    6.31   0
  -3  14  -2   14.74    5.27   0
   3 -14   2   20.90    5.99   0
  -3 -14  -2   16.10    4.32   0
   3  14   2   19.25    5.23   0
  -4  14  -2    0.83    5.30   0
  -4 -14  -2    4.28    5.61   0
   4 -14   2    4.44    4.26   0
   4  14   2    5.24    4.29   0
   4  14   2    5.12    5.08   0
  -5  14  -2   20.31    5.64   0
  -5 -14  -2   17.67    4.41   0
   5 -14   2   21.31    6.39   0
   5  14   2   10.58    4.60   0
   5  14   2   15.14    5.54   0
   6  14   2   39.14    6.06   0
  -6  14  -2   51.57    6.44   0
   6 -14   2   48.37    6.85   0
  -6 -14  -2   38.06    4.86   0
   6  14   2   50.04    6.99   0
  -5  15   2   15.75    7.34   0
   5 -15  -2   14.57    6.41   0
   5  15  -2   17.30    6.61   0
   5  15  -2   23.79    5.59   0
   5  15  -2   15.92    6.06   0
  -5 -15   2   24.77    6.63   0
  -4  15   2   13.52    5.73   0
  -4 -15   2   10.23    4.37   0
   4  15  -2   11.30    5.33   0
   4  15  -2   10.44    4.13   0
   4 -15  -2    9.80    5.98   0
   4  15  -2    9.85    6.30   0
   3  15  -2   93.13    6.13   0
   3  15  -2  102.51    4.77   0
   3  15  -2  103.74    6.74   0
   3 -15  -2  102.62    6.72   0
  -3 -15   2  102.84    4.96   0
   3 -15  -2  115.52   10.33   0
  -3  15   2  115.46    6.42   0
   2  15  -2   31.23    5.37   0
   2 -15  -2   31.84    6.01   0
  -2  15   2   32.71    7.18   0
   2  15  -2   35.56    6.05   0
  -2 -15   2   26.75    6.14   0
   2 -15  -2   30.23    6.86   0
   2  15  -2   31.05    4.02   0
  -2  15   2   31.97    5.51   0
  -1  15   2   25.99    6.96   0
   1 -15  -2   22.73    4.21   0
  -1  15   2   18.62    5.71   0
  -1 -15   2   18.90    6.19   0
   1  15  -2   27.02    7.40   0
   1 -15  -2   26.37    5.32   0
   1  15  -2   24.11    6.72   0
   1  15  -2   26.51    5.70   0
   0 -15  -2   16.82    5.41   0
   0  15   2   13.31    5.55   0
   0 -15  -2   14.80    4.15   0
   0 -15   2   16.60    5.91   0
   0  15   2   14.61    5.72   0
   0  15  -2   13.42    4.09   0
  -1  15  -2   52.44    5.48   0
   1  15   2   55.25    5.68   0
  -1 -15  -2   61.79    5.93   0
   1 -15   2   67.39    6.13   0
   1  15   2   68.87    6.08   0
  -2  15  -2   42.02    5.50   0
  -2 -15  -2   34.78    5.97   0
   2 -15   2   45.04    6.07   0
   2  15   2   38.25    6.08   0
   2  15   2   33.48    4.05   0
  -3  15  -2  104.36    5.91   0
  -3 -15  -2  102.58    6.33   0
   3  15   2   93.51    5.90   0
   3 -15   2   89.22    5.06   0
   3  15   2   93.38    6.50   0
   4  15   2    2.41    5.14   0
  -4 -15  -2   -1.88    5.95   0
  -4  15  -2    6.57    5.47   0
   4  15   2   -2.74    6.29   0
   4 -15   2   10.29    6.20   0
  -5  15  -2   41.64    6.10   0
  -5 -15  -2   38.92    4.79   0
   5  15   2   49.48    6.74   0
   5 -15   2   24.92    6.76   0
   5  15   2   36.74    4.44   0
  -4  16   2   77.66    8.19   0
   4 -16  -2   95.59    6.97   0
   4  16  -2  101.13    7.17   0
  -4 -16   2   86.17    5.12   0
   4  16  -2   85.60    5.41   0
   4  16  -2   80.83    6.61   0
  -3  16   2   15.29    5.98   0
   3  16  -2   12.12    5.77   0
   3  16  -2   19.41    6.86   0
   3 -16  -2   16.12    6.28   0
  -3 -16   2   25.27    6.37   0
   3  16  -2   20.62    6.17   0
   2 -16  -2    6.26    5.70   0
  -2  16   2    1.88    8.01   0
   2  16  -2    4.13    5.58   0
  -2 -16   2    0.15    6.27   0
   2  16  -2    2.07    7.35   0
   2  16  -2    7.46    5.87   0
  -2  16   2    0.51    5.56   0
  -1  16   2   39.03    7.31   0
   1  16  -2   33.30    8.07   0
  -1 -16   2   41.46    6.47   0
   1  16  -2   40.34    8.81   0
   1 -16  -2   43.05    4.58   0
  -1  16   2   34.30    4.44   0
   1  16  -2   37.99    6.07   0
   0  16   2   16.73    4.09   0
   0 -16  -2   20.80    4.11   0
   0 -16   2   23.03    6.03   0
   0  16   2   18.92    7.31   0
   0  16  -2   23.66    3.91   0
  -1  16  -2   40.77    5.89   0
   1  16   2   38.46    7.28   0
   1 -16   2   49.15    6.45   0
   1  16   2   42.71    4.38   0
  -1 -16  -2   39.86    5.83   0
  -2  16  -2    6.17    5.87   0
   2  16   2    2.11    5.94   0
   2  16   2   10.30    5.41   0
  -2 -16  -2    5.06    4.14   0
   2 -16   2   10.26    6.30   0
  -3  16  -2   11.83    5.67   0
  -3 -16  -2   15.89    5.69   0
   3  16   2    7.71    5.62   0
   3 -16   2    4.04    4.39   0
   3  16   2   13.32    5.94   0
  -4  16  -2    9.91    5.88   0
   4 -16   2    7.31    6.67   0
   4  16   2    8.71    4.01   0
   4  16   2   23.13    6.62   0
  -4 -16  -2   12.12    4.37   0
   3  17  -2   51.50    6.50   0
  -3  17   2   42.68    6.28   0
   3 -17  -2   46.03    6.73   0
  -3 -17   2   39.85    4.90   0
   3  17  -2   45.43    7.19   0
   3  17  -2   43.32    4.75   0
  -2 -17   2   42.26    4.83   0
   2  17  -2   42.93    4.83   0
   2  17  -2   59.75    8.18   0
   2  17  -2   58.85    6.39   0
   2 -17  -2   44.86    6.57   0
  -2  17   2   52.60    6.25   0
   1  17  -2   17.39    4.40   0
   1 -17  -2   10.01    6.19   0
  -1 -17   2   13.86    6.55   0
  -1  17   2   11.11    7.59   0
  -1  17   2   17.14    6.05   0
   0 -17   2   21.74    4.50   0
   0 -17  -2   24.92    4.62   0
   0  17   2   26.54    6.16   0
   0  17   2   25.57    6.23   0
   0  17  -2   22.22    5.86   0
  -1  17  -2   31.00    5.75   0
  -1 -17  -2   15.26    4.46   0
   1  17   2   26.70    6.17   0
   1 -17   2   20.31    4.75   0
   1  17   2   21.43    6.29   0
   2 -17   2    0.17    6.57   0
  -2  17  -2   16.79    5.96   0
   2  17   2   16.39    6.07   0
  -2 -17  -2   20.03    6.08   0
   2  17   2    8.23    4.52   0
  -3  17  -2   13.36    4.40   0
  -3 -17  -2   17.20    6.23   0
   3  17   2   12.59    5.95   0
   3 -17   2   16.53    6.56   0
   3  17   2   12.19    6.42   0
   0 -18  -2   20.63    6.23   0
   0 -18   2   13.70    6.72   0
   0  18   2   11.33    6.03   0
   0  18   2   16.71    6.32   0
   0  18  -2    8.02    6.13   0
   9   0  -3   15.27    5.76   0
   9   0  -3   11.01    7.56   0
   8   0  -3   37.76    4.08   0
   8   0  -3   42.25    7.34   0
   7   0  -3  275.62    6.39   0
   7   0  -3  265.29    7.97   0
  -6   0   3  200.13    7.62   0
   6   0  -3  191.16    8.10   0
   6   0  -3  198.55    4.98   0
  -5   0   3   33.33    7.24   0
   5   0  -3   29.41    6.13   0
   5   0  -3   32.46    7.19   0
  -4   0   3  693.03   13.33   0
   4   0  -3  730.36    7.71   0
   4   0  -3  695.95   12.67   0
  -3   0   3 2960.54   15.03   0
  -3   0   3 2725.56   22.61   0
   3   0  -3 2728.59   21.59   0
   3   0  -3 2882.20   15.04   0
   2   0  -3 4638.68   26.48   0
  -2   0   3 4613.69   27.00   0
  -2   0   3 4852.66   19.81   0
   2   0  -3 4574.22   19.27   0
   1   0  -3  541.17    9.39   0
  -1   0   3  570.37   10.00   0
   1   0  -3  572.66    9.09   0
  -1   0   3  544.19    8.21   0
   0   0   3  187.92    7.25   0
   0   0  -3  170.99    7.02   0
   0   0   3  168.58    7.35   0
   1   0   3   14.84    5.69   0
   1   0   3    8.95    4.28   0
  -1   0  -3   10.89    5.56   0
   2   0   3 9999.99   27.38   0
  -3   0  -3 2394.36   13.47   0
   3   0   3 2383.01   12.96   0
   3   0   3 2317.30   13.25   0
   4   0   3   62.22    4.32   0
   4   0   3   57.37    5.03   0
  -4   0  -3   68.52    5.12   0
   5   0   3   37.71    3.69   0
   5   0   3   41.54    5.67   0
  -5   0  -3   43.98    3.95   0
   6   0   3  304.68    6.19   0
   6   0   3  317.99    6.76   0
   7   0   3  356.37    5.59   0
   7   0   3  380.70    5.96   0
   7   0   3  414.05    6.56   0
   8   0   3    9.70    5.26   0
   8   0   3   17.11    3.72   0
   8   0   3   14.00    4.21   0
   9   0   3   17.86    4.14   0
   9   0   3   20.46    5.57   0
   9   0   3   14.04    6.45   0
   9   1  -3   62.56    4.45   0
   9  -1  -3   61.32    8.99   0
   9  -1  -3   71.18    5.86   0
   9   1  -3   61.74    4.50   0
   9   1  -3   71.25    6.91   0
   9  -1  -3   69.30    9.40   0
  -8  -1   3   24.31    5.53   0
   8   1  -3   21.85    6.18   0
   8  -1  -3   32.80    5.37   0
   8   1  -3   26.25    4.15   0
   8  -1  -3   24.25    8.05   0
   8  -1  -3   25.89    7.50   0
   7   1  -3  540.46    7.27   0
  -7  -1   3  534.56    8.92   0
   7  -1  -3  519.88    7.37   0
   7   1  -3  527.97   10.20   0
   7  -1  -3  530.43   13.04   0
   6   1  -3  172.68    7.64   0
   6  -1  -3  175.33    6.35   0
  -6  -1   3  171.27    7.16   0
   6   1  -3  177.18    4.67   0
   6  -1  -3  166.91    9.24   0
   5   1  -3 1217.21   13.36   0
  -5   1   3 1245.31   18.19   0
   5  -1  -3 1212.71   18.45   0
  -5  -1   3 1209.63   13.16   0
   5   1  -3 1273.07   10.02   0
   5  -1  -3 1262.49   10.41   0
   4   1  -3   77.27    6.43   0
   4  -1  -3   75.72    8.78   0
  -4   1   3   75.47    8.70   0
  -4  -1   3   75.46    8.28   0
  -4   1   3   77.79    5.78   0
   4  -1  -3   79.31    4.58   0
   4   1  -3   76.64    4.45   0
  -3   1   3 1342.52   20.71   0
  -3   1   3 1466.32   11.28   0
   3  -1  -3 1356.12   19.55   0
   3   1  -3 1322.39   13.93   0
   3  -1  -3 1356.58   11.24   0
   3   1  -3 1385.00   11.37   0
  -3  -1   3 1439.42   10.38   0
  -3  -1   3 1312.40   14.46   0
   2   1  -3 4627.16   23.95   0
  -2  -1   3 4700.37   24.81   0
  -2   1   3 4829.23   20.41   0
   2   1  -3 4645.85   19.45   0
   2  -1  -3 4490.72   19.00   0
  -2  -1   3 5008.80   20.45   0
  -1  -1   3  219.99    6.39   0
   1   1  -3  224.09    7.25   0
  -1   1   3  231.15    7.89   0
   1   1  -3  221.16    7.65   0
   1  -1  -3  204.01    7.65   0
  -1  -1   3  224.12    6.20   0
  -1   1   3  220.51    7.70   0
   0  -1   3  263.52    7.39   0
   0   1   3  240.56    7.69   0
   0   1  -3  249.50    7.51   0
   0   1  -3  277.53    7.39   0
   0   1   3  272.92    7.63   0
   0  -1  -3  228.04    6.22   0
   0  -1   3  251.65    7.72   0
   1  -1   3 2616.24   15.21   0
  -1   1  -3 2469.15   15.33   0
   1   1   3 2419.11   15.05   0
   1   1   3 2683.41   15.95   0
   1  -1   3 2460.50   15.93   0
  -1  -1  -3 2591.35   15.28   0
   2   1   3 7617.85   24.06   0
   2  -1   3 7419.99   23.50   0
   2  -1   3 7167.86   24.51   0
  -2  -1  -3 7417.45   23.34   0
  -2   1  -3 7406.17   24.91   0
   2   1   3 7135.89   22.66   0
  -3  -1  -3  234.00    6.25   0
   3   1   3  230.30    5.28   0
  -3   1  -3  234.88    6.33   0
   3   1   3  214.61    6.28   0
   3  -1   3  220.16    5.42   0
   3  -1   3  212.10    5.31   0
  -4   1  -3  308.97    6.34   0
   4  -1   3  266.60    6.18   0
   4   1   3  272.15    6.28   0
   4   1   3  293.53    7.09   0
   4  -1   3  274.26    6.12   0
  -4  -1  -3  300.86    5.19   0
   4  -1   3  319.05    6.81   0
   5  -1   3  239.42    6.07   0
   5  -1   3  253.14    6.11   0
   5  -1   3  278.12    6.79   0
   5   1   3  262.00    6.30   0
  -5  -1  -3  282.35    6.38   0
  -5   1  -3  283.27    6.10   0
   5   1   3  264.15    7.01   0
   6   1   3  110.26    4.36   0
   6  -1   3  111.25    5.34   0
   6  -1   3  112.13    5.63   0
   6  -1   3   96.33    5.24   0
   6   1   3  101.33    4.01   0
   7  -1   3  108.32    4.25   0
   7   1   3  118.30    5.32   0
   7  -1   3  110.95    5.43   0
   7  -1   3  119.69    5.99   0
   7   1   3  121.59    5.93   0
   8   1   3   44.05    5.39   0
   8  -1   3   36.00    4.02   0
   8  -1   3   47.54    5.17   0
   8   1   3   45.82    5.80   0
   8  -1   3   38.42    5.75   0
   9  -1   3   12.14    5.88   0
   9  -1   3   12.66    5.38   0
   9   1   3    8.59    5.47   0
   9   1   3   10.94    4.50   0
   9  -1   3    4.60    6.37   0
   9   1   3   18.72    5.35   0
   9   2  -3   22.45    7.62   0
   9   2  -3   14.18    4.02   0
   9  -2  -3   21.14    5.77   0
   9   2  -3   17.71    3.98   0
   8   2  -3  222.88    6.24   0
  -8  -2   3  233.07    7.25   0
   8  -2  -3  216.74    5.30   0
   8   2  -3  217.98    7.65   0
   7  -2  -3   95.49   14.54   0
   7  -2  -3   97.98   14.20   0
  -7  -2   3  101.82    6.00   0
   7  -2  -3   92.78    4.24   0
   7   2  -3   94.69    4.24   0
   7   2  -3   94.09    6.54   0
  -6  -2   3  272.39    7.70   0
   6   2  -3  280.05    5.28   0
   6   2  -3  286.88    8.96   0
   6  -2  -3  285.53    5.47   0
   5   2  -3 2211.29   15.86   0
  -5  -2   3 2246.16   15.93   0
   5  -2  -3 2296.41   13.06   0
   5   2  -3 2289.14   12.26   0
   4  -2  -3  503.30    8.17   0
   4   2  -3  505.68    7.67   0
  -4   2   3  536.86    6.69   0
  -4  -2   3  476.42    9.27   0
   4   2  -3  488.23    8.85   0
  -3  -2   3  332.31    5.95   0
  -3  -2   3  308.01    8.73   0
   3  -2  -3  322.39    7.52   0
  -3   2   3  335.92    6.28   0
   3   2  -3  331.87    7.61   0
   3   2  -3  312.09    7.69   0
   2  -2  -3 4716.33   19.62   0
  -2   2   3 4955.04   19.70   0
  -2  -2   3 5178.83   20.01   0
   2   2  -3 5050.93   20.47   0
  -2  -2   3 4822.92   23.22   0
   2   2  -3 4751.64   21.93   0
   1   2  -3 3608.96   19.07   0
   1  -2  -3 3433.36   17.08   0
  -1   2   3 3770.49   23.56   0
  -1   2   3 3806.79   23.68   0
  -1  -2   3 3889.70   19.82   0
   1   2  -3 3574.19   18.35   0
  -1   2   3 3392.81   17.07   0
  -1  -2   3 3609.10   18.99   0
   0  -2   3  366.57    8.12   0
   0   2   3  329.41    6.70   0
   0   2  -3  337.20    8.13   0
   0  -2  -3  335.52    6.50   0
   0   2   3  369.07    7.29   0
   0   2  -3  375.19    8.06   0
   0  -2   3  343.66    8.38   0
   1  -2   3 2720.04   15.08   0
   1  -2   3 2574.22   16.81   0
  -1   2  -3 2827.53   15.75   0
  -1  -2  -3 2693.73   15.11   0
   1   2   3 2777.01   16.05   0
   1   2   3 2555.76   14.36   0
  -1   2  -3 2623.21   16.74   0
  -2  -2  -3 1504.50   10.67   0
   2  -2   3 1515.99   11.60   0
  -2   2  -3 1511.72   12.57   0
   2  -2   3 1440.69   12.42   0
   2   2   3 1425.52   10.50   0
   2   2   3 1508.41   11.02   0
   3   2   3  200.62    5.90   0
  -3  -2  -3  210.79    4.92   0
  -3   2  -3  213.36    6.25   0
   3  -2   3  212.44    6.12   0
   3   2   3  213.68    6.42   0
   3  -2   3  198.52    6.30   0
   4  -2   3  476.88    6.60   0
  -4  -2  -3  539.17    6.43   0
   4   2   3  507.40    7.25   0
  -4   2  -3  532.69    6.86   0
   4  -2   3  497.92    7.27   0
   4   2   3  541.56    8.07   0
   5  -2   3 1330.66    9.52   0
   5  -2   3 1307.49    9.90   0
   5   2   3 1407.52   10.81   0
   5  -2   3 1394.35   10.52   0
   5   2   3 1403.37    9.89   0
  -5  -2  -3 1497.78    9.98   0
  -5   2  -3 1503.32   10.71   0
   6  -2   3  315.63    6.79   0
   6  -2   3  289.24    6.23   0
   6  -2   3  309.95    6.44   0
   6   2   3  302.95    5.11   0
   6   2   3  304.06    6.96   0
   7  -2   3   35.53    3.65   0
   7  -2   3   38.55    3.67   0
   7   2   3   39.53    5.01   0
   7  -2   3   34.94    5.31   0
   7   2   3   41.18    5.66   0
   8  -2   3   20.37    5.27   0
   8  -2   3   19.68    3.89   0
   8   2   3   18.55    4.98   0
   8  -2   3   20.98    5.66   0
   8   2   3   21.76    5.75   0
   9  -2   3   -0.52    3.89   0
   9  -2   3    3.87    3.98   0
   9   2   3    5.38    6.26   0
   9  -2   3    1.98    6.08   0
   9   2   3    9.37    5.50   0
   9   3  -3   19.57    4.05   0
  -9  -3   3   33.42    5.93   0
   9   3  -3   22.92    6.54   0
   9   3  -3   14.85    5.65   0
   9  -3  -3   17.11    4.37   0
   8   3  -3  120.23    5.75   0
   8  -3  -3  144.06    5.97   0
  -8  -3   3  132.02    6.32   0
   8   3  -3  130.40    6.77   0
  -7  -3   3   79.59    5.80   0
   7  -3  -3   92.60    4.18   0
   7   3  -3   86.63    6.20   0
   7   3  -3   95.49    5.34   0
   6   3  -3  811.99    8.11   0
  -6  -3   3  781.26    9.80   0
   6  -3  -3  791.21    8.65   0
   6   3  -3  757.02    9.84   0
   5   3  -3 1083.42   11.54   0
  -5  -3   3 1100.77   11.65   0
   5  -3  -3 1119.09    9.24   0
   5   3  -3 1146.99    9.50   0
  -4  -3   3  729.12   10.31   0
   4   3  -3  778.35    8.75   0
  -4   3   3  822.70    8.75   0
   4  -3  -3  753.92    8.73   0
   4   3  -3  753.93    9.89   0
  -3   3   3  621.59    8.43   0
  -3  -3   3  567.99    9.61   0
   3  -3  -3  553.36    7.30   0
   3   3  -3  571.68    8.96   0
   3   3  -3  600.59    7.51   0
   2  -3  -3  453.27    8.19   0
  -2   3   3  453.75   12.83   0
  -2   3   3  480.28   13.17   0
  -2  -3   3  483.65    7.20   0
  -2   3   3  475.75    7.30   0
  -2  -3   3  460.45    8.98   0
   2   3  -3  471.42    8.49   0
   2   3  -3  460.34    7.40   0
   1   3  -3  706.78    9.28   0
   1  -3  -3  670.79    8.35   0
  -1  -3   3  759.15   10.17   0
  -1   3   3  711.24   11.36   0
   1   3  -3  714.00    9.93   0
  -1  -3   3  724.87    9.72   0
  -1   3   3  693.14    8.40   0
   0   3  -3 1254.44   11.34   0
   0   3  -3 1142.98   12.00   0
   0   3   3 1117.85   10.98   0
   0   3   3 1235.49   12.42   0
   0  -3  -3 1142.28   10.07   0
   0  -3   3 1223.10   12.78   0
   0  -3   3 1239.68   11.50   0
   1  -3   3  317.38    6.35   0
  -1   3  -3  340.61    7.48   0
   1   3   3  331.15    6.50   0
  -1   3  -3  309.71    7.66   0
  -1  -3  -3  331.31    6.55   0
   1  -3   3  293.19    6.77   0
   1   3   3  310.10    7.14   0
  -1  -3  -3  309.06    5.93   0
   2  -3   3   98.55    5.91   0
   2  -3   3   95.77    6.16   0
  -2  -3  -3   99.64    5.70   0
   2   3   3   95.86    5.71   0
  -2   3  -3   94.19    5.81   0
  -2   3  -3   94.12    5.75   0
  -2  -3  -3  103.24    6.04   0
   2   3   3   90.77    6.17   0
   3   3   3   42.07    4.92   0
  -3  -3  -3   41.08    3.51   0
  -3  -3  -3   38.61    5.12   0
   3  -3   3   36.40    3.71   0
  -3   3  -3   39.89    3.91   0
   3   3   3   40.07    3.98   0
   3  -3   3   38.06    5.25   0
   4   3   3  758.27    8.13   0
   4  -3   3  713.33    7.27   0
  -4  -3  -3  785.36    7.30   0
   4   3   3  744.67    7.79   0
  -4   3  -3  804.86    9.22   0
   4  -3   3  731.42    8.88   0
   5  -3   3 2226.92   12.94   0
  -5  -3  -3 2480.84   12.06   0
   5  -3   3 2114.16   11.75   0
   5   3   3 2269.12   11.80   0
   5  -3   3 2243.22   11.79   0
   5   3   3 2266.47   11.97   0
   6  -3   3   41.45    5.55   0
   6  -3   3   34.54    5.07   0
   6  -3   3   40.78    3.58   0
   6   3   3   42.95    5.73   0
   6   3   3   38.20    3.72   0
   7  -3   3   48.67    4.10   0
   7  -3   3   44.38    3.71   0
   7  -3   3   51.16    5.24   0
   7   3   3   48.63    4.55   0
   7   3   3   47.45    5.16   0
   8   3   3  137.17    4.60   0
   8  -3   3  156.99    5.89   0
   8  -3   3  168.45    6.47   0
   8  -3   3  157.25    6.03   0
   8   3   3  155.21    6.95   0
   9  -3   3    1.63    5.62   0
   9  -3   3    1.75    4.04   0
   9   3   3   -0.83    4.00   0
   9   3   3    0.24    6.20   0
   9  -3   3   -6.05    4.35   0
   9   4  -3   12.94    5.54   0
   9   4  -3   12.98    5.49   0
   9  -4  -3   10.53    5.92   0
  -9  -4   3   10.33    5.82   0
   9   4  -3    1.72    6.17   0
   8  -4  -3   71.80    5.84   0
  -8  -4   3   77.73    6.10   0
   8   4  -3   89.26    5.69   0
   8   4  -3   66.54    6.29   0
   7   4  -3    3.23    5.01   0
   7  -4  -3    7.87    3.73   0
  -7  -4   3    9.09    5.46   0
   7   4  -3    8.88    5.88   0
   6   4  -3  940.34    8.52   0
  -6  -4   3  899.08   10.04   0
   6   4  -3  889.50    9.92   0
   6  -4  -3  882.96    9.13   0
  -5  -4   3  107.61    5.18   0
   5   4  -3   93.66    5.90   0
   5  -4  -3   97.10    4.82   0
   5   4  -3  103.16    6.95   0
  -4   4   3 1033.84    9.44   0
   4   4  -3  984.02    8.39   0
  -4  -4   3  925.52    9.58   0
   4  -4  -3  912.35    8.38   0
   4   4  -3  946.52   10.17   0
   3   4  -3  273.96    6.07   0
   3   4  -3  295.25    5.78   0
  -3   4   3  305.86    7.16   0
  -3  -4   3  279.24    7.97   0
   3  -4  -3  279.05    5.96   0
  -2   4   3 1682.31   21.07   0
  -2  -4   3 1888.04   12.90   0
   2   4  -3 1819.13   13.25   0
   2  -4  -3 1642.22   11.74   0
  -2   4   3 1744.98   12.68   0
  -2  -4   3 1699.71   12.42   0
   2   4  -3 1694.56   12.62   0
   1   4  -3  504.98    7.16   0
  -1  -4   3  533.28    7.92   0
  -1   4   3  494.17    9.90   0
   1  -4  -3  476.58    7.07   0
   1   4  -3  511.98    9.15   0
  -1  -4   3  493.41    7.39   0
   1  -4  -3  539.91    9.91   0
  -1   4   3  471.98    7.15   0
   0   4  -3  467.70    7.93   0
   0   4  -3  426.02    8.81   0
   0   4   3  419.99    6.77   0
   0  -4  -3  487.87    8.71   0
   0   4   3  447.54    8.76   0
   0  -4   3  472.08    9.44   0
   0  -4  -3  442.30    7.65   0
   0  -4   3  451.63    7.00   0
  -1  -4  -3  401.98    7.83   0
   1   4   3  361.70    8.04   0
   1   4   3  338.58    6.00   0
  -1   4  -3  345.68    8.30   0
   1  -4   3  351.71    8.52   0
  -1  -4  -3  368.03    6.12   0
  -1   4  -3  380.70    7.42   0
   1  -4   3  372.29    7.61   0
   2  -4   3  572.28    7.15   0
  -2   4  -3  600.64    9.53   0
  -2   4  -3  594.86    7.17   0
   2   4   3  571.42    7.30   0
   2  -4   3  557.34    9.45   0
  -2  -4  -3  604.99    7.79   0
  -2  -4  -3  629.86    7.53   0
   2   4   3  567.84    6.79   0
   3  -4   3  848.89    7.92   0
  -3  -4  -3  928.48    8.59   0
  -3   4  -3  949.96   10.46   0
   3   4   3  872.37    8.05   0
  -3  -4  -3  949.66    8.97   0
   3  -4   3  864.55   10.17   0
   3   4   3  858.02    7.55   0
   4  -4   3  378.17    6.76   0
   4   4   3  399.07    5.75   0
  -4  -4  -3  418.54    7.34   0
  -4   4  -3  437.11    7.86   0
   4  -4   3  390.42    7.63   0
  -4  -4  -3  424.44    6.90   0
   4   4   3  401.01    6.44   0
  -5  -4  -3  955.94    8.32   0
   5  -4   3  815.19    8.54   0
   5   4   3  860.80    7.21   0
  -5  -4  -3  905.13    7.67   0
   5   4   3  919.68    9.46   0
   5  -4   3  839.23    8.38   0
   6   4   3  581.18    7.25   0
   6  -4   3  556.25    6.75   0
   6  -4   3  523.95    6.74   0
   6  -4   3  572.27    7.95   0
   6   4   3  573.83    7.93   0
   7  -4   3   40.70    5.27   0
   7  -4   3   41.58    5.31   0
   7  -4   3   49.41    5.36   0
   7   4   3   45.64    3.78   0
   7   4   3   47.35    5.91   0
   8  -4   3  147.30    6.12   0
   8  -4   3  149.21    6.00   0
   8  -4   3  153.02    6.37   0
   8   4   3  146.93    6.65   0
   8   4   3  144.06    5.87   0
   9  -4   3    4.83    5.87   0
   9  -4   3    4.29    5.65   0
   9   4   3   -0.73    3.86   0
   9  -4   3    1.34    6.08   0
   9   4   3    3.16    6.44   0
  -9  -5   3   22.69    5.96   0
   9   5  -3   17.63    4.02   0
   9  -5  -3   19.91    5.85   0
   9   5  -3   23.79    6.17   0
   9   5  -3   20.55    4.03   0
  -8  -5   3    8.53    5.54   0
   8   5  -3   13.79    5.28   0
   8  -5  -3    7.59    5.54   0
   8   5  -3    8.53    3.53   0
   8   5  -3    6.67    5.56   0
   7  -5  -3  128.23    5.83   0
   7   5  -3  113.22    4.29   0
  -7  -5   3  125.63    6.02   0
   7   5  -3  119.15    6.69   0
   6  -5  -3  303.42    7.01   0
   6   5  -3  320.82    6.55   0
   6   5  -3  303.58    7.17   0
  -6  -5   3  306.38    7.28   0
   5   5  -3   79.63    4.44   0
  -5  -5   3   72.51    6.69   0
   5  -5  -3   73.22    6.04   0
   5   5  -3   79.26    6.34   0
   4   5  -3  432.44    6.30   0
  -4  -5   3  424.27    8.11   0
   4   5  -3  398.69    6.50   0
  -4   5   3  450.91    7.47   0
   4  -5  -3  408.34    6.41   0
   3  -5  -3  287.91    7.20   0
   3   5  -3  324.04    6.98   0
  -3  -5   3  310.78    7.86   0
  -3   5   3  323.23    7.35   0
   3   5  -3  312.96    6.01   0
  -2   5   3  286.65   10.10   0
   2  -5  -3  296.50    7.12   0
   2   5  -3  332.49    7.67   0
   2   5  -3  297.17    7.31   0
  -2   5   3  316.75    7.41   0
  -2  -5   3  308.02    8.00   0
   2  -5  -3  318.64    9.35   0
  -1   5   3 2328.73   14.38   0
   1   5  -3 2569.60   16.83   0
  -1  -5   3 2707.29   16.61   0
   1  -5  -3 2326.88   13.66   0
  -1  -5   3 2464.35   14.43   0
   1  -5  -3 2667.60   18.28   0
  -1   5   3 2449.43   17.95   0
   1   5  -3 2481.01   13.54   0
   0   5  -3   79.42    4.55   0
   0   5  -3   76.17    6.04   0
   0   5   3   71.19    5.17   0
   0   5   3   67.29    4.41   0
   0  -5  -3   72.70    5.64   0
   0  -5  -3   82.39    6.25   0
   0  -5   3   79.49    6.50   0
   0  -5   3   71.39    4.68   0
  -1   5  -3 1066.25    9.02   0
  -1  -5  -3 1061.44    9.74   0
  -1  -5  -3 1104.97   10.70   0
   1   5   3 1032.67    9.72   0
   1   5   3 1040.75   10.68   0
  -1   5  -3 1016.47   12.63   0
   1  -5   3 1056.64   14.13   0
   1  -5   3 1038.87    9.03   0
   2   5   3  209.38    6.95   0
   2  -5   3  217.16    5.23   0
   2   5   3  217.71    6.21   0
   2  -5   3  211.31    7.28   0
  -2   5  -3  222.76    5.25   0
  -2   5  -3  222.98    7.07   0
  -2  -5  -3  240.55    5.66   0
  -2  -5  -3  237.09    6.09   0
  -3  -5  -3 1043.75    9.58   0
   3   5   3  949.71    8.39   0
   3  -5   3  961.75    9.10   0
  -3   5  -3 1052.23   11.56   0
  -3  -5  -3 1008.25    8.05   0
   3  -5   3  912.74   11.05   0
  -3   5  -3 1008.55    9.21   0
   3   5   3  962.61    8.79   0
   4  -5   3  323.49    5.60   0
   4   5   3  319.23    6.06   0
   4   5   3  327.09    6.37   0
  -4   5  -3  375.08    7.60   0
  -4  -5  -3  359.02    5.82   0
   4  -5   3  322.49    7.50   0
  -4  -5  -3  353.17    5.47   0
   5  -5   3  439.85    7.34   0
  -5  -5  -3  498.86    5.86   0
   5   5   3  461.11    5.72   0
  -5  -5  -3  503.89    7.25   0
   5   5   3  474.05    6.71   0
   5  -5   3  441.98    7.83   0
   6  -5   3   67.71    5.22   0
   6  -5   3   50.24    5.22   0
  -6  -5  -3   66.91    4.08   0
   6   5   3   64.08    5.11   0
   6  -5   3   68.62    5.48   0
   6   5   3   64.93    4.62   0
   7  -5   3  100.81    5.57   0
   7  -5   3  106.67    5.65   0
   7  -5   3  109.52    5.72   0
   7   5   3  109.76    4.63   0
   7   5   3  107.71    5.38   0
   8  -5   3   11.20    5.47   0
   8  -5   3   24.55    5.51   0
   8   5   3   22.86    6.23   0
   8   5   3   15.20    3.90   0
   8  -5   3   16.19    5.62   0
   9  -5   3   15.05    6.01   0
   9  -5   3   11.79    5.88   0
   9   5   3   18.45    5.74   0
   9  -5   3   18.44    6.27   0
   9   5   3   12.86    4.73   0
  -9  -6   3    2.74    5.80   0
   9   6  -3    4.99    5.87   0
   9   6  -3    8.61    6.27   0
   9   6  -3   11.46    5.76   0
   9  -6  -3    6.70    6.00   0
   8   6  -3  165.36    6.17   0
  -8  -6   3  183.02    6.49   0
   8   6  -3  159.59    4.76   0
   8  -6  -3  151.57    5.23   0
   8   6  -3  171.76    6.85   0
   7   6  -3  117.86    6.03   0
   7  -6  -3  107.97    5.95   0
   7   6  -3  101.19    4.98   0
  -7  -6   3  101.75    6.30   0
  -6  -6   3  316.85    7.18   0
   6   6  -3  271.51    6.94   0
   6  -6  -3  283.43    6.78   0
   6   6  -3  295.74    5.20   0
  -5  -6   3   73.19    6.63   0
   5   6  -3   84.78    5.74   0
   5   6  -3   77.09    6.31   0
   5  -6  -3   72.33    4.70   0
  -4  -6   3  366.39    8.04   0
  -4   6   3  414.55    7.66   0
   4   6  -3  392.71    6.09   0
   4  -6  -3  351.50    7.53   0
   4   6  -3  359.82    6.04   0
   3  -6  -3  227.19    6.94   0
   3  -6  -3  253.73   11.51   0
   3   6  -3  247.63    6.66   0
  -3   6   3  259.15    6.99   0
  -3  -6   3  239.58    7.55   0
   3   6  -3  257.80    6.74   0
  -3   6   3  235.90   12.38   0
  -2  -6   3  606.88    8.81   0
   2  -6  -3  619.61   11.57   0
   2  -6  -3  566.38    8.36   0
   2   6  -3  638.47    8.12   0
  -2   6   3  583.44   11.58   0
  -2   6   3  599.51    8.63   0
   2   6  -3  610.34    8.09   0
  -1   6   3  885.15    8.94   0
   1  -6  -3  987.21   11.30   0
  -1   6   3  931.31   11.65   0
   1   6  -3 1009.51   11.31   0
  -1  -6   3  959.85   10.00   0
   1  -6  -3  924.68    9.77   0
   1   6  -3  952.68    9.34   0
   0   6  -3  650.59   10.32   0
   0  -6   3  666.30    7.61   0
   0  -6  -3  716.00    9.46   0
   0   6   3  653.86    8.49   0
   0  -6   3  702.31   11.17   0
   0   6  -3  703.18    8.25   0
   0   6   3  647.58    8.69   0
   0  -6  -3  675.33    8.36   0
  -1  -6  -3   86.23    6.01   0
   1  -6   3   82.10    8.10   0
  -1  -6  -3   78.78    4.10   0
  -1   6  -3   79.43    6.24   0
   1   6   3   82.43    6.67   0
   1   6   3   82.56    5.46   0
   1  -6   3   76.73    4.46   0
  -1   6  -3   89.57    5.61   0
  -2   6  -3  189.50    5.14   0
  -2  -6  -3  191.35    6.95   0
   2   6   3  171.01    7.22   0
  -2   6  -3  187.03    8.21   0
   2   6   3  178.32    4.56   0
  -2  -6  -3  187.45    5.76   0
   2  -6   3  177.04    5.10   0
   2  -6   3  179.39    8.94   0
   3  -6   3  177.32    5.08   0
   3  -6   3  177.95    7.09   0
  -3   6  -3  198.54    6.11   0
  -3   6  -3  201.58    7.03   0
  -3  -6  -3  199.70    6.92   0
   3   6   3  186.09    7.09   0
  -3  -6  -3  202.44    6.09   0
   3   6   3  177.25    4.82   0
   4  -6   3   65.08    4.31   0
  -4  -6  -3   74.73    3.98   0
   4   6   3   71.38    5.17   0
  -4  -6  -3   73.13    5.92   0
   4  -6   3   67.69    5.68   0
   4   6   3   71.57    4.70   0
   5  -6   3  389.44    6.90   0
   5   6   3  400.41    5.69   0
  -5  -6  -3  469.57    6.84   0
   5   6   3  408.60    6.35   0
   5  -6   3  415.68    7.94   0
  -5  -6  -3  446.59    7.33   0
   6  -6   3  226.77    6.32   0
  -6  -6  -3  232.56    4.94   0
   6   6   3  211.59    5.69   0
   6  -6   3  226.10    6.43   0
   6   6   3  242.45    5.54   0
   7  -6   3   29.21    5.19   0
   7  -6   3   25.32    5.37   0
   7   6   3   31.67    5.10   0
   7  -6   3   25.06    4.00   0
  -7  -6  -3   23.74    5.59   0
   7   6   3   20.83    4.18   0
   8  -6   3  134.17    5.47   0
   8  -6   3  130.87    5.32   0
   8   6   3  154.84    6.13   0
   8   6   3  138.73    7.00   0
   8  -6   3  157.69    6.78   0
   9  -6   3   21.36    6.15   0
   9  -6   3   12.57    6.11   0
   9   6   3   20.42    5.91   0
   9  -6   3   14.25    6.05   0
   9  -6   3   11.61    6.25   0
   9   6   3    9.82    6.94   0
  -9  -7   3   49.43    6.50   0
   9   7  -3   45.18    6.12   0
   9   7  -3   42.38    4.70   0
   9  -7  -3   63.40    6.27   0
   9   7  -3   53.54    5.21   0
   8   7  -3   48.93    5.75   0
   8   7  -3   45.15    4.35   0
  -8  -7   3   55.46    6.19   0
   8  -7  -3   48.18    4.43   0
   8   7  -3   51.89    4.70   0
   7   7  -3  130.53    5.79   0
   7   7  -3  109.19    4.56   0
  -7  -7   3  120.69    6.20   0
   7   7  -3  116.72    6.26   0
   7  -7  -3  116.75    6.39   0
   6   7  -3   78.19    5.58   0
  -6  -7   3   76.39    6.18   0
   6   7  -3   86.87    6.11   0
   6  -7  -3   81.90    5.81   0
   5   7  -3   13.74    5.48   0
   5   7  -3    9.07    3.70   0
  -5  -7   3    3.17    5.65   0
   5  -7  -3    4.92    3.91   0
   4  -7  -3  677.81    8.91   0
   4   7  -3  705.00    7.54   0
  -4   7   3  753.40    9.07   0
   4   7  -3  741.65    8.26   0
  -4  -7   3  701.94    7.77   0
   3  -7  -3  830.85    9.86   0
  -3  -7   3  847.61    9.89   0
   3   7  -3  892.77    8.41   0
   3  -7  -3  869.97   14.43   0
  -3   7   3  904.17   10.20   0
  -3   7   3  841.00   14.91   0
   3   7  -3  882.98    9.29   0
   2  -7  -3  125.98    4.98   0
  -2   7   3  135.67    6.70   0
   2   7  -3  141.90    7.14   0
  -2   7   3  136.31    7.53   0
   2   7  -3  142.10    6.69   0
  -2  -7   3  145.73    7.43   0
   2  -7  -3  138.07    6.88   0
  -1   7   3  182.71    6.42   0
  -1   7   3  181.81    7.62   0
   1  -7  -3  196.81    6.89   0
   1  -7  -3  189.23    6.20   0
   1   7  -3  198.32    7.36   0
  -1  -7   3  196.72    7.36   0
   1   7  -3  197.97    6.51   0
   0   7  -3  669.55    7.36   0
   0  -7  -3  686.61    8.38   0
   0   7  -3  644.50   11.29   0
   0   7   3  660.92    9.51   0
   0  -7   3  683.66    8.70   0
   0   7   3  639.43    8.42   0
   0  -7  -3  669.00    8.12   0
  -1   7  -3  123.13    4.67   0
  -1  -7  -3  131.82    4.31   0
   1  -7   3  124.27    8.62   0
   1   7   3  120.32    5.57   0
   1   7   3  118.03    5.11   0
  -1   7  -3  123.52    8.02   0
   1  -7   3  113.09    4.88   0
  -1  -7  -3  123.37    6.11   0
  -2   7  -3  866.18    8.08   0
   2   7   3  861.60    9.81   0
  -2   7  -3  912.73   14.95   0
  -2  -7  -3  892.30    8.42   0
   2   7   3  829.13    7.81   0
  -2  -7  -3  907.89    8.62   0
   2  -7   3  833.78    8.92   0
   2  -7   3  882.55   16.16   0
   3  -7   3  607.59   12.77   0
  -3   7  -3  670.10    8.09   0
  -3  -7  -3  700.21    7.66   0
   3   7   3  623.14    8.80   0
   3  -7   3  626.83    8.22   0
  -3  -7  -3  680.15    6.99   0
   3   7   3  622.68    7.79   0
   4   7   3  236.78    6.00   0
  -4  -7  -3  244.91    4.83   0
   4   7   3  243.15    7.05   0
  -4   7  -3  232.42    5.95   0
  -4  -7  -3  239.26    5.27   0
   4  -7   3  220.91    7.53   0
   4  -7   3  217.23    5.32   0
   5  -7   3   71.28    5.64   0
   5   7   3   63.16    3.93   0
  -5  -7  -3   70.44    4.41   0
   5   7   3   71.56    4.96   0
   5  -7   3   68.87    5.33   0
  -5  -7  -3   74.16    5.26   0
   6  -7   3   66.41    4.09   0
   6   7   3   68.47    6.29   0
   6   7   3   67.93    5.02   0
  -6  -7  -3   80.20    5.62   0
   6  -7   3   72.21    6.67   0
   7  -7   3   12.18    5.41   0
   7   7   3   12.15    5.08   0
   7   7   3   11.55    6.08   0
  -7  -7  -3   14.55    3.99   0
   7  -7   3   12.36    5.43   0
   7  -7   3   12.73    3.97   0
   8  -7   3   39.00    6.12   0
   8  -7   3   32.78    6.17   0
   8   7   3   39.42    5.63   0
   8  -7   3   26.14    4.40   0
   8  -7   3   37.64    6.12   0
   8   7   3   41.46    6.44   0
   8   8  -3   12.36    4.03   0
   8   8  -3    5.11    5.67   0
   8   8  -3   10.39    6.09   0
   8  -8  -3   12.05    5.68   0
  -8  -8   3   15.98    5.82   0
  -7  -8   3   36.45    5.89   0
   7   8  -3   39.01    5.85   0
   7   8  -3   31.62    5.04   0
   7   8  -3   25.89    3.88   0
   7  -8  -3   20.62    5.67   0
   6   8  -3   50.60    5.07   0
   6   8  -3   32.60    5.02   0
  -6  -8   3   40.00    6.01   0
   6  -8  -3   35.05    5.65   0
   6   8  -3   37.27    5.77   0
   5  -8  -3  148.11    6.00   0
   5   8  -3  153.62    4.51   0
   5   8  -3  150.58    4.78   0
  -5  -8   3  159.43    6.48   0
   4  -8  -3  622.58   17.21   0
   4  -8  -3  538.36    8.23   0
  -4   8   3  600.55   16.70   0
   4   8  -3  639.90    7.98   0
  -4   8   3  627.98    8.61   0
  -4  -8   3  592.65    8.68   0
   4   8  -3  564.23    8.16   0
   3  -8  -3 1408.05   11.77   0
  -3   8   3 1537.77   12.47   0
   3   8  -3 1513.69   11.31   0
   3   8  -3 1472.30   10.92   0
  -3  -8   3 1428.05   10.42   0
  -3   8   3 1429.17   16.53   0
   3  -8  -3 1483.99   16.64   0
  -2   8   3  167.04    7.10   0
  -2   8   3  168.10    7.72   0
   2  -8  -3  168.73    8.34   0
   2  -8  -3  160.78    6.50   0
   2   8  -3  189.01    7.28   0
   2   8  -3  177.83    6.93   0
  -2  -8   3  178.98    5.96   0
   1  -8  -3    1.30    6.04   0
  -1   8   3   13.35    5.77   0
  -1   8   3   10.95    7.14   0
   1   8  -3   11.22    5.99   0
  -1  -8   3    7.85    4.48   0
   1  -8  -3    6.35    5.11   0
   1   8  -3   12.19    5.91   0
   0   8  -3  174.14    7.48   0
   0  -8   3  189.10    7.08   0
   0  -8  -3  183.21    4.83   0
   0   8   3  166.26    5.04   0
   0  -8  -3  180.61    5.36   0
   0   8   3  175.46    7.30   0
   0   8  -3  195.30    6.40   0
  -1   8  -3  728.85    8.51   0
  -1  -8  -3  696.52    7.56   0
   1   8   3  659.37    7.32   0
  -1  -8  -3  706.30    8.02   0
   1   8   3  689.99    9.14   0
  -1   8  -3  691.54   13.83   0
   1  -8   3  698.36    8.73   0
  -2  -8  -3 1235.42    8.84   0
   2   8   3 1188.35   10.70   0
  -2   8  -3 1234.99    9.87   0
   2   8   3 1138.46    8.59   0
   2  -8   3 1259.03   25.06   0
  -2   8  -3 1330.71   25.30   0
  -2  -8  -3 1286.39   10.41   0
   2  -8   3 1143.43    8.95   0
  -3   8  -3  368.64    6.89   0
   3   8   3  343.85    6.37   0
  -3  -8  -3  376.60    5.54   0
  -3  -8  -3  386.43    7.47   0
   3  -8   3  359.20   14.18   0
   3   8   3  340.62    6.54   0
   3  -8   3  341.18    5.96   0
  -4  -8  -3  122.90    6.27   0
  -4  -8  -3  128.37    5.37   0
   4   8   3  123.78    6.89   0
   4  -8   3  112.61    7.97   0
   4   8   3  115.99    4.14   0
  -4   8  -3  122.00    5.56   0
   4  -8   3  120.00    5.67   0
   5   8   3  239.38    4.85   0
   5  -8   3  233.43    7.25   0
  -5  -8  -3  274.07    6.05   0
  -5  -8  -3  253.71    5.17   0
   5   8   3  248.28    5.53   0
   5  -8   3  218.40    5.26   0
   6   8   3   57.52    5.25   0
   6   8   3   55.45    4.86   0
   6  -8   3   51.99    5.73   0
  -6  -8  -3   67.01    5.81   0
   6  -8   3   52.95    5.50   0
   7  -8   3  157.86    6.82   0
   7   8   3  166.18    5.85   0
   7  -8   3  146.75    6.20   0
  -7  -8  -3  150.38    4.89   0
   7   8   3  161.30    6.83   0
   7  -8   3  158.65    6.86   0
   7  -8   3  133.52    4.87   0
   8  -8   3  132.69    7.02   0
   8   8   3  126.63    6.03   0
   8  -8   3  100.81    8.10   0
   8  -8   3  125.22    6.63   0
   8   8   3  115.55    7.22   0
  -8  -8  -3  125.43    5.12   0
   8  -8   3   89.92    6.60   0
   8   9  -3    9.58    3.91   0
  -8  -9   3    6.99    6.04   0
   8   9  -3    1.91    4.05   0
   8   9  -3    8.39    6.17   0
   8  -9  -3    4.81    6.10   0
   7   9  -3    4.06    5.84   0
   7   9  -3   10.55    3.79   0
  -7  -9   3    4.01    5.65   0
   7   9  -3   10.64    3.62   0
   7  -9  -3    9.64    5.46   0
   6  -9  -3   21.45    3.99   0
   6   9  -3   24.53    5.02   0
   6   9  -3   22.55    5.24   0
  -6  -9   3   23.01    4.29   0
   6   9  -3   21.24    5.73   0
   5   9  -3   29.56    3.68   0
   5  -9  -3   29.63    5.32   0
   5   9  -3   31.60    4.80   0
  -5  -9   3   32.02    5.78   0
   5   9  -3   30.32    3.85   0
  -4   9   3  321.05   10.78   0
   4  -9  -3  294.98    7.14   0
  -4  -9   3  286.94    5.83   0
  -4   9   3  321.31    7.21   0
   4   9  -3  337.93    6.86   0
   4   9  -3  315.63    6.93   0
   4  -9  -3  325.23   11.14   0
  -3  -9   3  884.02    9.67   0
   3  -9  -3  866.71   11.99   0
  -3   9   3  900.69   10.13   0
   3  -9  -3  815.18    9.64   0
   3   9  -3  909.48    9.59   0
  -3   9   3  858.75   12.83   0
   3   9  -3  875.13    8.03   0
   2  -9  -3 2014.02   13.64   0
  -2   9   3 2037.18   15.26   0
   2  -9  -3 1982.65   14.87   0
   2   9  -3 2223.62   15.19   0
  -2  -9   3 2006.80   11.54   0
  -2   9   3 1993.49   13.97   0
   2   9  -3 2121.62   12.10   0
  -1   9   3  221.71    7.09   0
  -1  -9   3  227.21    5.93   0
   1  -9  -3  239.62    7.33   0
   1   9  -3  230.35    5.46   0
  -1   9   3  211.83    8.01   0
   1   9  -3  246.35    8.63   0
   1  -9  -3  214.79    6.49   0
   0   9  -3  116.05    6.80   0
   0   9   3  118.88    5.88   0
   0  -9  -3  128.28    4.73   0
   0   9  -3  121.60    6.28   0
   0  -9  -3  127.58    5.83   0
   0  -9   3  127.28    5.34   0
   0   9   3  113.56    7.08   0
  -1   9  -3  167.01    6.40   0
  -1   9  -3  159.23   12.36   0
  -1  -9  -3  169.81    5.02   0
   1   9   3  150.27    5.66   0
   1   9   3  151.18    7.18   0
  -1  -9  -3  164.19    5.93   0
   1  -9   3  148.61    5.39   0
  -2   9  -3 2134.07   11.98   0
  -2  -9  -3 2218.74   11.78   0
  -2  -9  -3 2144.37   12.44   0
   2   9   3 1964.91   11.48   0
   2   9   3 2014.23   11.90   0
   2  -9   3 2011.21   12.03   0
  -3  -9  -3   55.75    5.99   0
  -3   9  -3   56.86    3.81   0
   3   9   3   43.07    3.84   0
   3   9   3   52.80    6.46   0
  -3  -9  -3   48.64    5.16   0
   3  -9   3   47.10    4.32   0
   4   9   3  438.84    7.65   0
  -4   9  -3  463.68    6.96   0
  -4  -9  -3  476.78    5.92   0
   4  -9   3  474.94   18.30   0
  -4  -9  -3  479.99    6.45   0
   4  -9   3  430.57    7.38   0
   4  -9   3  450.78   18.06   0
   4   9   3  444.56    6.74   0
   5   9   3  111.34    5.37   0
  -5  -9  -3  124.61    5.48   0
   5  -9   3  109.57    8.90   0
  -5  -9  -3  109.26    4.46   0
   5  -9   3  111.67    8.15   0
   5   9   3  103.49    6.43   0
   5  -9   3  111.76    5.84   0
   6   9   3   14.26    6.20   0
   6   9   3   16.25    3.60   0
   6  -9   3   14.34    6.44   0
   6  -9   3   17.45    6.52   0
   6  -9   3   13.46    5.37   0
  -6  -9  -3   18.56    5.38   0
   7  -9   3   10.59    6.84   0
   7   9   3    2.72    3.66   0
  -7  -9  -3    4.31    5.63   0
   7  -9   3    6.54    5.79   0
   7   9   3    6.85    6.40   0
   7  -9   3    6.00    5.47   0
   8   9   3    4.83    4.00   0
   8   9   3    9.41    6.71   0
  -8  -9  -3    2.07    4.36   0
   8  -9   3    1.86    6.05   0
   8  -9   3    3.83    5.86   0
   8  -9   3    4.74    6.03   0
   8  -9   3    0.24    5.92   0
   8  10  -3   12.26    5.70   0
   8 -10  -3   -3.23    5.84   0
   8  10  -3   -0.97    3.92   0
   8  10  -3    0.22    4.53   0
  -8 -10   3    3.75    6.23   0
   7 -10  -3    7.82    5.73   0
  -7 -10   3    8.29    5.87   0
   7  10  -3   14.56    5.27   0
   7  10  -3    5.96    5.43   0
   7  10  -3    6.29    6.01   0
   6 -10  -3    3.69    5.61   0
  -6 -10   3   14.05    5.75   0
   6  10  -3    2.80    3.66   0
   6  10  -3   -0.45    4.86   0
   6  10  -3   12.68    5.56   0
   5  10  -3  490.08    6.45   0
   5 -10  -3  458.47    8.28   0
   5  10  -3  520.86    6.32   0
   5  10  -3  529.03    7.40   0
  -5 -10   3  476.87    6.53   0
  -4  10   3  361.80    7.65   0
  -4  10   3  348.75    9.68   0
   4 -10  -3  338.29    7.52   0
   4  10  -3  372.35    6.69   0
   4 -10  -3  344.87    9.96   0
   4  10  -3  346.89    5.81   0
  -4 -10   3  317.19    5.96   0
   4  10  -3  330.97    7.00   0
   3 -10  -3   11.63    5.15   0
   3  10  -3   16.34    5.40   0
   3 -10  -3   15.60    6.93   0
  -3  10   3   13.35    5.58   0
   3  10  -3   18.67    4.91   0
   3  10  -3   12.24    5.69   0
  -3  10   3   15.98    5.67   0
  -3 -10   3    7.45    4.55   0
  -2 -10   3  239.01    5.90   0
   2  10  -3  277.15    5.72   0
   2 -10  -3  246.07    7.31   0
   2  10  -3  286.81    7.65   0
  -2  10   3  247.90    7.04   0
  -2  10   3  243.53    7.48   0
   2 -10  -3  253.53    6.70   0
   2  10  -3  270.61    6.98   0
  -1  10   3   51.03    6.05   0
   1 -10  -3   51.67    6.17   0
   1  10  -3   65.82    5.60   0
   1 -10  -3   60.48    4.18   0
  -1  10   3   55.68    5.02   0
  -1 -10   3   67.18    6.67   0
   1  10  -3   66.32    6.55   0
   1  10  -3   63.11    4.42   0
   0  10  -3  128.44    8.42   0
   0  10   3  131.75    6.05   0
   0  10  -3  146.19    7.94   0
   0 -10  -3  137.29    5.74   0
   0 -10  -3  135.89    6.33   0
   0  10   3  133.27    6.98   0
   0 -10   3  128.40    6.80   0
   0  10  -3  135.25    4.68   0
  -1 -10  -3   14.22    6.07   0
   1  10   3   20.09    4.99   0
   1  10   3   15.96    4.76   0
  -1  10  -3   13.36    5.52   0
   1 -10   3    7.96    4.41   0
  -1 -10  -3   14.39    3.48   0
  -2  10  -3  645.07    6.92   0
   2  10   3  628.63    8.59   0
   2 -10   3  599.04    7.01   0
  -2 -10  -3  698.98    7.86   0
  -2 -10  -3  641.62    8.25   0
   2  10   3  613.58    7.00   0
  -3  10  -3  336.28    6.50   0
  -3 -10  -3  361.57    6.40   0
  -3 -10  -3  345.80    5.81   0
   3  10   3  325.91    6.37   0
   3  10   3  311.66    7.41   0
   3 -10   3  301.07    5.67   0
  -4 -10  -3  142.89    5.26   0
  -4  10  -3  129.72    5.56   0
   4  10   3  112.63    6.34   0
  -4 -10  -3  133.75    6.11   0
   4 -10   3  120.59    5.89   0
   4  10   3  121.61    4.13   0
   5  10   3  102.96    4.08   0
   5  10   3  103.97    4.89   0
  -5  10  -3   92.16    5.30   0
  -5 -10  -3  106.05    6.00   0
  -5 -10  -3  105.16    4.06   0
   5 -10   3   87.73    5.90   0
   6  10   3   27.92    5.32   0
  -6 -10  -3   36.92    5.52   0
   6 -10   3   30.08    8.27   0
   6 -10   3   28.51    9.63   0
   6  10   3   28.22    6.23   0
   6 -10   3   27.33    5.35   0
   7  10   3   24.54    5.58   0
   7  10   3   36.13    6.66   0
  -7 -10  -3   31.30    4.28   0
   7 -10   3   30.76    7.60   0
   7 -10   3   30.31    7.80   0
   7 -10   3   26.54    6.02   0
   7  11  -3   29.99    5.54   0
   7 -11  -3   16.70    6.14   0
   7  11  -3   16.21    5.65   0
  -7 -11   3   28.28    6.19   0
   7  11  -3   24.28    4.35   0
   6 -11  -3   12.51    5.63   0
   6  11  -3   14.68    5.12   0
   6  11  -3   20.12    5.41   0
  -6 -11   3   21.85    4.48   0
   6  11  -3    3.87    5.97   0
   5 -11  -3  233.50   12.07   0
   5 -11  -3  242.75    7.30   0
   5  11  -3  231.49    5.29   0
  -5 -11   3  234.86    6.58   0
   5  11  -3  272.27    6.15   0
   5  11  -3  227.64    5.07   0
  -4  11   3   17.85    6.60   0
   4 -11  -3   19.63    6.95   0
   4 -11  -3   22.36    5.36   0
  -4 -11   3   21.39    4.38   0
   4  11  -3   20.29    5.38   0
   4  11  -3   22.80    4.91   0
  -4  11   3   22.87    5.34   0
   4  11  -3   14.64    4.14   0
   3  11  -3  400.54    7.08   0
   3 -11  -3  375.43    8.29   0
   3  11  -3  392.02    6.51   0
  -3  11   3  373.37    7.93   0
  -3 -11   3  379.19    7.60   0
   3 -11  -3  375.77    7.55   0
   3  11  -3  369.60    7.17   0
  -3  11   3  360.20    8.12   0
   2  11  -3  287.95    6.99   0
   2  11  -3  318.79    8.06   0
  -2 -11   3  263.11    7.27   0
  -2  11   3  266.02    7.24   0
   2  11  -3  312.78    7.02   0
  -2  11   3  275.13    7.22   0
   2 -11  -3  276.37    7.20   0
   2 -11  -3  282.34    6.86   0
  -1  11   3  727.40    9.18   0
   1 -11  -3  795.12    9.13   0
   1  11  -3  829.33   11.50   0
   1  11  -3  777.87   12.10   0
   1 -11  -3  766.13    9.08   0
  -1 -11   3  716.20    8.73   0
  -1  11   3  731.71    9.42   0
   1  11  -3  791.78    7.35   0
   0  11  -3   84.92    8.89   0
   0  11   3   84.47    5.93   0
   0  11  -3   93.56    8.19   0
   0 -11  -3   94.60    5.45   0
   0  11   3   88.72    6.72   0
   0 -11   3   92.58    6.66   0
   0 -11  -3   91.22    5.93   0
   0  11  -3   77.21    4.43   0
  -1  11  -3  194.95    6.05   0
  -1 -11  -3  188.81    5.89   0
  -1 -11  -3  181.17    6.27   0
   1  11   3  163.27    6.01   0
   1  11   3  167.60    5.18   0
   1 -11   3  176.18    6.68   0
  -2  11  -3    9.38    3.64   0
  -2 -11  -3    2.53    5.36   0
   2  11   3   10.38    4.52   0
  -2 -11  -3    8.97    3.71   0
   2  11   3    3.07    6.03   0
   2 -11   3   11.22    3.95   0
  -3  11  -3  261.25    6.03   0
  -3 -11  -3  272.38    5.03   0
  -3 -11  -3  264.72    5.32   0
   3  11   3  234.10    5.52   0
   3  11   3  250.26    5.87   0
   3 -11   3  225.14    6.52   0
  -4  11  -3  139.28    4.47   0
  -4 -11  -3  145.54    6.22   0
  -4 -11  -3  166.67    5.71   0
   4 -11   3  128.11    4.93   0
   4  11   3  130.35    4.40   0
   4  11   3  139.65    4.96   0
   5  11   3  109.43    4.24   0
  -5  11  -3  128.89    5.76   0
  -5 -11  -3  136.91    6.32   0
   5  11   3  122.42    6.50   0
   5 -11   3   98.14    4.75   0
   6  11   3    4.76    3.56   0
  -6 -11  -3   12.60    4.37   0
   6  11   3    7.57    4.46   0
   6 -11   3    6.09    5.64   0
   7  11   3   22.27    4.22   0
  -7 -11  -3   23.50    6.04   0
   7  11   3   17.50    6.95   0
   7 -11   3   18.46    4.57   0
   7 -12  -3   10.15    6.18   0
  -7 -12   3   16.86    6.29   0
   7  12  -3   12.33    6.55   0
   7  12  -3   17.33    5.70   0
   7  12  -3   19.36    6.29   0
   6 -12  -3   45.83    6.07   0
   6  12  -3   46.25    5.66   0
  -6 -12   3   44.19    4.59   0
   6  12  -3   38.67    4.46   0
   6  12  -3   52.80    5.48   0
   5  12  -3   19.00    5.26   0
  -5  12   3   17.56    6.83   0
   5 -12  -3   16.66    8.08   0
   5  12  -3    9.81    4.05   0
   5 -12  -3   15.53    6.87   0
  -5 -12   3   16.76    4.34   0
   5  12  -3   18.14    3.92   0
   4  12  -3   69.19    5.35   0
   4 -12  -3   64.24    6.46   0
  -4  12   3   62.50    7.32   0
   4  12  -3   70.37    5.94   0
   4 -12  -3   71.01    5.75   0
  -4  12   3   73.42    5.81   0
  -4 -12   3   65.72    4.81   0
   4  12  -3   56.02    6.37   0
   3  12  -3    0.07    5.01   0
  -3 -12   3    0.42    4.31   0
   3 -12  -3    2.93    6.72   0
   3  12  -3   -0.93    5.77   0
  -3  12   3    0.25    5.35   0
   3  12  -3   -1.16    3.94   0
   3 -12  -3    3.19    5.07   0
  -3  12   3    0.28    6.51   0
   2 -12  -3   13.45    5.18   0
   2 -12  -3   12.64    5.61   0
   2  12  -3   14.32    6.08   0
  -2  12   3   15.41    6.74   0
  -2  12   3   15.03    5.46   0
  -2 -12   3    8.30    5.99   0
   2  12  -3   11.03    3.99   0
   2  12  -3   15.48    5.00   0
   1  12  -3  284.63    6.51   0
   1 -12  -3  280.19    6.85   0
   1  12  -3  292.92    7.63   0
   1  12  -3  276.15    8.95   0
  -1 -12   3  276.20    6.82   0
  -1  12   3  264.21    7.39   0
   1 -12  -3  276.96    6.85   0
  -1  12   3  267.26    7.19   0
   0  12   3  457.88    6.96   0
   0  12  -3  484.16   13.93   0
   0 -12  -3  506.87    6.84   0
   0  12  -3  532.74   14.63   0
   0  12   3  476.69    6.87   0
   0 -12   3  513.51    7.77   0
   0 -12  -3  529.05    7.75   0
   0  12  -3  499.44    6.18   0
  -1  12  -3  300.49    6.39   0
  -1 -12  -3  336.02    6.40   0
  -1 -12  -3  300.59    5.51   0
   1  12   3  289.80    6.88   0
   1 -12   3  297.26    5.74   0
   1  12   3  283.31    6.39   0
  -2 -12  -3   29.13    5.42   0
  -2  12  -3   28.13    3.55   0
   2 -12   3   26.50    5.47   0
   2  12   3   30.37    4.94   0
   2  12   3   26.70    4.39   0
  -2 -12  -3   29.64    3.49   0
   3  12   3  139.08    6.59   0
  -3  12  -3  141.36    5.64   0
  -3 -12  -3  153.53    5.58   0
  -3 -12  -3  141.10    6.08   0
   3  12   3  136.52    5.49   0
   3 -12   3  123.21    6.26   0
  -4  12  -3   74.34    5.47   0
   4  12   3   74.65    6.21   0
  -4 -12  -3   83.01    6.06   0
  -4 -12  -3   81.10    5.14   0
   4  12   3   71.22    4.01   0
   4 -12   3   78.94    5.90   0
  -5 -12  -3  115.97    6.40   0
   5  12   3  101.16    5.90   0
   5 -12   3  104.00    6.26   0
   5  12   3   98.65    6.41   0
  -5  12  -3   95.54    4.56   0
   6  12   3    3.55    4.68   0
  -6 -12  -3    8.26    4.15   0
   6 -12   3    4.89    4.34   0
   6  12   3    2.80    5.21   0
   6  13  -3   34.20    6.14   0
   6  13  -3   35.33    4.08   0
  -6 -13   3   46.39    6.52   0
   6 -13  -3   43.30    6.33   0
   6  13  -3   27.11    4.63   0
  -5  13   3    9.62    6.43   0
   5 -13  -3    5.06    6.93   0
  -5 -13   3    6.97    4.55   0
   5  13  -3    0.26    4.09   0
   5  13  -3    3.17    3.82   0
   5 -13  -3    9.90    6.89   0
   5  13  -3    4.88    5.80   0
  -4  13   3   21.34    5.64   0
  -4 -13   3   15.96    4.66   0
   4  13  -3   16.83    3.87   0
  -4  13   3   18.44    5.55   0
   4 -13  -3   15.44    7.22   0
   4  13  -3   29.83    6.07   0
   4  13  -3   13.90    3.97   0
   4 -13  -3   19.13    5.64   0
   3 -13  -3   73.15    6.31   0
   3 -13  -3   72.13    6.22   0
   3  13  -3   64.03    4.27   0
  -3  13   3   65.61    7.63   0
   3  13  -3   71.88    6.23   0
  -3 -13   3   75.86    6.42   0
   3  13  -3   64.21    4.60   0
  -3  13   3   68.68    6.18   0
   2  13  -3  174.00    7.52   0
   2 -13  -3  178.28    6.72   0
   2 -13  -3  176.25    6.65   0
  -2 -13   3  151.19    6.75   0
   2  13  -3  193.90    7.57   0
  -2  13   3  166.44    7.02   0
  -2  13   3  165.40    6.59   0
   2  13  -3  176.15    6.20   0
   1 -13  -3  263.18    7.05   0
   1 -13  -3  303.03    7.05   0
  -1 -13   3  275.31    5.78   0
  -1  13   3  275.05    7.22   0
   1  13  -3  283.49    8.65   0
   1  13  -3  291.74    5.48   0
   1  13  -3  304.74    8.17   0
  -1  13   3  267.66    8.14   0
   0  13   3  100.33    6.31   0
   0  13   3   82.90    5.80   0
   0 -13  -3  114.49    5.80   0
   0 -13   3  102.70    6.28   0
   0 -13  -3  103.90    5.88   0
   0  13  -3  100.08    5.82   0
  -1  13  -3  193.31    4.82   0
  -1 -13  -3  187.02    6.01   0
   1  13   3  177.65    6.23   0
   1 -13   3  177.29    5.23   0
  -1 -13  -3  198.85    6.17   0
   1  13   3  175.25    6.85   0
  -2 -13  -3   88.96    4.28   0
   2  13   3   73.34    5.62   0
  -2  13  -3   74.77    5.57   0
   2  13   3   64.32    6.14   0
   2 -13   3   82.45    6.11   0
  -2 -13  -3   72.67    4.28   0
  -3 -13  -3    8.42    4.06   0
  -3 -13  -3   16.01    3.68   0
  -3  13  -3   11.09    3.47   0
   3  13   3   13.33    4.99   0
   3 -13   3   17.26    4.04   0
   3  13   3   15.81    4.40   0
  -4  13  -3   56.06    5.40   0
  -4 -13  -3   51.06    4.37   0
   4  13   3   57.66    6.23   0
   4  13   3   45.66    3.95   0
   4 -13   3   53.04    6.24   0
  -5  13  -3   24.38    5.60   0
  -5 -13  -3   28.43    4.39   0
   5  13   3   27.82    4.63   0
   5 -13   3   38.38    5.95   0
   5  13   3   19.92    5.49   0
  -6 -13  -3   10.18    6.35   0
   6  13   3   11.53    4.80   0
   6 -13   3   10.15    6.10   0
   6  13   3   14.77    5.57   0
   6  14  -3   11.22    5.80   0
   6  14  -3   14.05    6.44   0
   6 -14  -3   10.19    6.37   0
  -6 -14   3   10.76    6.58   0
   6  14  -3   -2.33    6.21   0
  -5  14   3   30.19    7.50   0
   5  14  -3   27.67    4.30   0
   5  14  -3   39.08    6.21   0
  -5 -14   3   35.21    6.46   0
   5 -14  -3   35.95    7.79   0
   5  14  -3   38.04    6.29   0
   5 -14  -3   30.12    7.45   0
  -4  14   3   10.04    5.80   0
   4 -14  -3    7.13    6.81   0
   4  14  -3   12.23    5.28   0
   4  14  -3    6.77    5.83   0
  -4 -14   3   12.16    6.58   0
  -4  14   3    9.25    5.82   0
   4 -14  -3    9.96    6.04   0
   4  14  -3   15.66    6.37   0
   3  14  -3   17.61    5.24   0
  -3 -14   3   13.14    5.92   0
  -3  14   3   15.65    5.77   0
   3  14  -3   18.19    6.37   0
   3 -14  -3   15.33    5.98   0
   3 -14  -3   13.90    6.61   0
   3  14  -3   17.38    5.86   0
  -3  14   3   13.80    5.73   0
   2 -14  -3   11.69    5.65   0
  -2 -14   3    9.78    6.11   0
   2  14  -3   12.81    6.01   0
  -2  14   3    6.11    6.94   0
   2 -14  -3   11.60    6.56   0
  -2  14   3   11.99    5.67   0
   2  14  -3   13.75    5.21   0
   2  14  -3   14.82    5.81   0
   1 -14  -3   58.87    5.82   0
   1  14  -3   56.09    6.73   0
  -1 -14   3   52.68    6.17   0
  -1  14   3   59.44    6.09   0
   1  14  -3   55.51    7.40   0
   1 -14  -3   57.15    5.78   0
  -1  14   3   51.27    6.18   0
   1  14  -3   55.71    4.27   0
   0  14   3  156.86    6.61   0
   0 -14   3  169.17    5.31   0
   0 -14  -3  174.05    6.35   0
   0 -14  -3  185.45    6.50   0
   0  14   3  181.73    6.53   0
   0  14  -3  165.94    6.31   0
  -1  14  -3   20.83    5.52   0
  -1 -14  -3   27.37    5.08   0
  -1 -14  -3   26.53    5.65   0
   1  14   3   26.70    5.30   0
   1 -14   3   26.84    4.04   0
   1  14   3   19.96    6.00   0
  -2  14  -3   41.35    5.37   0
  -2 -14  -3   37.90    4.21   0
   2  14   3   42.83    5.40   0
   2  14   3   42.42    4.45   0
   2 -14   3   37.31    6.29   0
  -2 -14  -3   41.00    3.98   0
  -3  14  -3  110.41    6.29   0
  -3 -14  -3  122.52    5.86   0
  -3 -14  -3  121.05    6.22   0
   3  14   3   97.35    5.85   0
   3  14   3  112.53    6.43   0
   3 -14   3  106.48    6.57   0
  -4  14  -3    0.80    3.74   0
  -4 -14  -3    3.55    5.63   0
   4  14   3    2.24    4.32   0
   4  14   3    5.08    5.45   0
   4 -14   3    2.80    5.98   0
  -5  14  -3    3.84    5.60   0
   5  14   3   -3.84    4.49   0
  -5 -14  -3    7.99    5.96   0
   5 -14   3   -1.49    6.15   0
   5  14   3    3.29    3.95   0
   5  15  -3   15.83    4.59   0
  -5  15   3   16.21    7.43   0
   5 -15  -3   20.89    7.62   0
   5 -15  -3   16.56    7.52   0
  -5 -15   3   19.24    6.76   0
   5  15  -3   16.74    4.75   0
   5  15  -3   10.55    4.24   0
  -4  15   3   49.86    7.71   0
   4 -15  -3   54.28    6.63   0
   4 -15  -3   51.99    7.68   0
  -4 -15   3   66.40    6.57   0
   4  15  -3   72.78    7.03   0
   4  15  -3   49.41    4.75   0
   4  15  -3   50.08    6.28   0
  -3  15   3   81.53    7.84   0
  -3 -15   3   84.71    4.99   0
   3  15  -3   91.89    7.11   0
   3 -15  -3   95.48    6.63   0
   3  15  -3   77.11    6.29   0
   3 -15  -3   91.38    7.58   0
   3  15  -3  112.51    6.39   0
  -3  15   3   85.35    6.43   0
   2 -15  -3  104.98    6.53   0
   2 -15  -3   94.45    6.46   0
   2  15  -3   97.03    6.22   0
  -2 -15   3   81.32    4.89   0
  -2  15   3   92.46    7.93   0
   2  15  -3   91.20    7.92   0
  -2  15   3   95.96    6.32   0
   2  15  -3   95.38    6.21   0
   1 -15  -3   42.43    4.18   0
   1  15  -3   44.68    8.06   0
   1 -15  -3   43.88    6.80   0
  -1 -15   3   38.29    4.44   0
  -1  15   3   36.86    4.44   0
  -1  15   3   37.86    7.09   0
   1  15  -3   42.01    7.58   0
   1  15  -3   35.42    5.59   0
   0  15  -3   14.31    5.65   0
   0 -15  -3   24.65    5.32   0
   0  15   3   22.66    5.58   0
   0 -15  -3   18.18    3.92   0
   0 -15   3   22.12    6.29   0
   0  15   3   20.28    5.84   0
  -1  15  -3   29.92    5.46   0
   1  15   3   32.44    6.05   0
   1  15   3   33.32    5.56   0
  -1 -15  -3   26.93    4.39   0
   1 -15   3   28.12    4.40   0
  -1 -15  -3   40.68    5.49   0
  -2  15  -3   29.51    5.70   0
   2  15   3   30.48    5.55   0
  -2 -15  -3   26.49    4.41   0
   2 -15   3   30.99    4.43   0
   2  15   3   29.66    4.26   0
  -2 -15  -3   35.63    5.51   0
  -3  15  -3   73.02    5.99   0
   3  15   3   85.55    6.67   0
   3  15   3   76.89    5.85   0
   3 -15   3   68.64    6.52   0
  -3 -15  -3   82.54    6.08   0
  -4  15  -3   30.67    5.92   0
  -4 -15  -3   38.43    6.14   0
   4  15   3   31.02    5.80   0
   4  15   3   23.11    4.76   0
   4 -15   3   18.27    4.58   0
  -4  16   3    4.72    6.29   0
   4 -16  -3    9.26    8.58   0
   4  16  -3    9.04    6.87   0
   4 -16  -3    9.33    6.46   0
  -4 -16   3    7.77    4.72   0
   4  16  -3    5.41    5.93   0
   4  16  -3   11.29    6.60   0
  -3  16   3   51.76    7.89   0
   3 -16  -3   41.85    7.79   0
   3 -16  -3   54.84    6.61   0
   3  16  -3   37.37    6.83   0
   3  16  -3   40.76    6.12   0
  -3 -16   3   53.98    6.55   0
   3  16  -3   44.86    6.27   0
  -3  16   3   46.87    6.36   0
  -2  16   3   26.15    6.09   0
   2  16  -3   19.12    7.01   0
   2 -16  -3   21.49    6.22   0
  -2  16   3   28.76    5.88   0
  -2 -16   3   15.89    4.62   0
   2  16  -3   20.82    6.32   0
   2 -16  -3   22.37    6.96   0
   2  16  -3   18.76    4.38   0
   1  16  -3   23.72   10.51   0
   1 -16  -3   31.44    5.92   0
   1  16  -3   20.38   11.02   0
  -1 -16   3   21.28    4.64   0
  -1  16   3   17.08    7.36   0
  -1  16   3   30.34    6.27   0
   1 -16  -3   25.62    7.25   0
   1  16  -3   19.57    5.74   0
   0  16  -3   16.83    4.20   0
   0  16   3   13.78    5.58   0
   0 -16   3   21.81    6.08   0
   0  16   3   12.61    6.16   0
   0 -16  -3   18.84    5.70   0
   0 -16  -3   22.02    5.49   0
  -1  16  -3   74.41    5.93   0
   1  16   3   69.92    6.68   0
  -1 -16  -3   82.34    6.46   0
   1 -16   3   71.20    5.04   0
   1  16   3   65.02    4.92   0
  -1 -16  -3   80.17    6.34   0
  -2  16  -3   51.83    4.29   0
   2  16   3   51.67    6.28   0
   2  16   3   53.02    5.72   0
  -2 -16  -3   44.40    6.00   0
   2 -16   3   47.13    4.80   0
  -3  16  -3    7.81    5.78   0
   3  16   3    1.25    4.13   0
  -3 -16  -3    9.52    4.33   0
   3 -16   3    3.66    6.31   0
   3  16   3    6.22    6.46   0
   2 -17  -3   21.92    7.48   0
  -2  17   3   20.33    7.59   0
   2 -17  -3   13.20    6.35   0
  -2 -17   3   21.79    4.74   0
   2  17  -3   19.16    8.08   0
  -2  17   3   15.04    6.18   0
   2  17  -3   18.04    7.49   0
   2  17  -3   13.64    4.51   0
  -1 -17   3   18.95    6.52   0
   1 -17  -3   21.76    6.19   0
   1 -17  -3   27.85    7.61   0
  -1  17   3   23.30    7.91   0
  -1  17   3   22.46    6.43   0
   1  17  -3   15.15    6.28   0
   0  17  -3    2.64    4.23   0
   0 -17  -3    1.66    5.95   0
   0 -17  -3    2.83    5.94   0
   0 -17   3    7.50    4.62   0
   0  17   3   -0.29    6.10   0
   0  17   3    6.24    6.59   0
  -1  17  -3    5.96    4.17   0
   1  17   3    3.52    6.01   0
  -1 -17  -3    4.56    4.12   0
   1 -17   3   12.51    6.34   0
   1  17   3    9.79    6.33   0
  -2  17  -3   31.46    6.13   0
   2  17   3   35.22    6.25   0
  -2 -17  -3   24.76    4.48   0
   2 -17   3   18.73    4.66   0
   2  17   3   27.42    6.48   0
   9   0  -4    3.84    9.39   0
   9   0  -4    0.31    8.80   0
   9   0  -4    7.47    5.96   0
   8   0  -4    3.26    7.84   0
   8   0  -4   12.62    5.73   0
   7   0  -4  363.85   11.38   0
  -7   0   4  389.48   10.37   0
   7   0  -4  380.75    7.01   0
   6   0  -4    9.45    6.32   0
  -6   0   4   11.90    6.42   0
   6   0  -4    8.43    3.97   0
   5   0  -4 1761.14   17.37   0
  -5   0   4 1739.13   18.27   0
   5   0  -4 1719.83   10.27   0
   4   0  -4  445.42   10.23   0
  -4   0   4  478.23    7.60   0
  -4   0   4  421.63   11.30   0
   4   0  -4  420.87    6.42   0
  -3   0   4 2641.59   13.36   0
   3   0  -4 2558.79   18.68   0
  -3   0   4 2482.45   19.11   0
   3   0  -4 2444.40   13.22   0
   2   0  -4 2109.52   15.65   0
  -2   0   4 2146.24   13.09   0
   2   0  -4 2026.42   12.07   0
  -2   0   4 2037.34   15.67   0
  -1   0   4  405.52    8.15   0
   1   0  -4  377.36    7.54   0
  -1   0   4  371.67    6.56   0
   1   0  -4  399.29    8.10   0
   0   0   4  510.43    7.12   0
   0   0  -4  519.42    7.03   0
   0   0   4  576.49    8.50   0
   1   0   4  368.87    7.40   0
   1   0   4  394.16    6.34   0
  -1   0  -4  373.46    7.15   0
  -2   0  -4 2175.81   12.89   0
   2   0   4 2087.93   12.58   0
   2   0   4 2195.26   12.58   0
   3   0   4   -2.10    5.21   0
   3   0   4    3.70    3.43   0
  -3   0  -4    3.52    4.67   0
   3   0   4    3.36    3.44   0
   4   0   4  291.92    5.41   0
   4   0   4  317.77    5.74   0
  -4   0  -4  331.78    5.71   0
   4   0   4  305.02    6.76   0
  -5   0  -4 3264.49   13.46   0
   5   0   4 3113.66   13.24   0
   5   0   4 2855.15   12.44   0
   5   0   4 3019.55   13.54   0
   6   0   4  324.34    5.09   0
   6   0   4  310.38    5.39   0
   6   0   4  336.30    6.89   0
  -6   0  -4  390.25    6.28   0
   7   0   4  198.83    5.94   0
   7   0   4  182.83    5.88   0
   7   0   4  198.41    4.95   0
   8   0   4    2.32    5.02   0
   8   0   4    0.91    5.35   0
   8   0   4    4.00    3.95   0
   9   0   4   12.00    5.96   0
   9   0   4   13.35    3.99   0
   9   0   4   -5.20    4.81   0
   9   1  -4   16.56    4.31   0
   9  -1  -4   12.52    5.90   0
   9   1  -4   19.98    7.60   0
   8   1  -4   39.04    7.12   0
  -8  -1   4   37.51    6.89   0
   8   1  -4   43.62    5.78   0
   8  -1  -4   36.19    4.16   0
   7  -1  -4   11.54    5.36   0
  -7  -1   4   17.89    6.71   0
   7   1  -4   21.67    5.42   0
   7   1  -4   18.39    6.91   0
   6  -1  -4 1370.19   24.70   0
  -6  -1   4 1345.70   13.81   0
   6   1  -4 1327.20    8.88   0
   6  -1  -4 1281.56    9.05   0
   6   1  -4 1313.46   14.43   0
   5  -1  -4  536.76   14.79   0
  -5   1   4  543.55   15.41   0
  -5  -1   4  512.08   10.40   0
   5   1  -4  523.27    6.55   0
   5  -1  -4  529.58    7.72   0
   5   1  -4  527.62    9.77   0
   4   1  -4   78.70    5.84   0
   4  -1  -4   76.34    7.41   0
  -4  -1   4   73.98    7.30   0
  -4   1   4   80.66    4.54   0
  -4  -1   4   76.25    4.55   0
  -4   1   4   72.67    9.16   0
   4   1  -4   75.90    6.08   0
   4  -1  -4   72.57    4.69   0
   3   1  -4   40.75    5.33   0
  -3  -1   4   42.04    5.51   0
  -3   1   4   43.16    4.10   0
   3  -1  -4   44.09    7.00   0
   3   1  -4   40.07    5.69   0
  -3  -1   4   40.76    6.40   0
  -3   1   4   40.35    7.94   0
   3  -1  -4   40.85    5.66   0
  -2   1   4  874.37   11.80   0
   2   1  -4  877.30   10.33   0
   2   1  -4  842.77    8.36   0
  -2  -1   4  911.94    8.62   0
  -2   1   4  887.62    8.45   0
  -2  -1   4  854.93   10.52   0
   2  -1  -4  858.30    9.26   0
  -1  -1   4  133.39    6.71   0
   1   1  -4  123.20    6.26   0
  -1   1   4  138.05    6.47   0
   1  -1  -4  122.00    4.90   0
   1   1  -4  127.32    5.01   0
  -1  -1   4  128.69    5.04   0
  -1   1   4  129.04    6.50   0
   0   1   4  907.53    9.72   0
   0  -1   4 1032.66   10.13   0
   0   1   4 1019.99   10.36   0
   0   1  -4  990.43    9.29   0
   0  -1  -4  914.18    9.50   0
   0   1  -4  923.76    9.75   0
   0  -1   4  925.03   10.02   0
   1  -1   4  547.23    7.89   0
   1  -1   4  520.20    8.06   0
   1   1   4  564.29    7.24   0
   1   1   4  516.27    7.89   0
   1   1   4  556.16    8.10   0
  -1  -1  -4  523.73    6.77   0
  -1   1  -4  530.94    8.01   0
  -2   1  -4 1292.05    9.91   0
  -2  -1  -4 1307.44   10.20   0
   2  -1   4 1245.98   10.52   0
   2  -1   4 1287.03    9.41   0
   2   1   4 1255.09   10.20   0
   2   1   4 1336.75    9.58   0
   3  -1   4  574.14    6.74   0
   3   1   4  631.39    7.97   0
   3  -1   4  560.04    7.64   0
  -3   1  -4  612.28    7.65   0
  -3  -1  -4  605.39    7.63   0
   3   1   4  564.80    7.43   0
   4  -1   4  516.97    7.36   0
   4   1   4  559.18    6.84   0
  -4  -1  -4  571.95    6.63   0
  -4   1  -4  584.04    7.43   0
   4  -1   4  517.82    6.43   0
   4  -1   4  564.07    6.86   0
   4   1   4  539.64    7.58   0
  -5  -1  -4  416.58    6.72   0
   5  -1   4  343.26    5.57   0
   5  -1   4  390.75    7.06   0
   5   1   4  386.88    7.18   0
  -5   1  -4  385.82    5.75   0
   5  -1   4  364.77    6.73   0
   5   1   4  354.75    5.52   0
   6   1   4   11.36    4.92   0
   6  -1   4   10.91    4.78   0
   6  -1   4   16.20    5.34   0
   6   1   4    7.50    3.93   0
  -6   1  -4    8.56    4.71   0
  -6  -1  -4   10.56    3.59   0
   6  -1   4   10.34    3.35   0
   7  -1   4   30.58    5.16   0
   7   1   4   30.25    5.13   0
   7  -1   4   34.22    5.46   0
   7  -1   4   23.73    5.03   0
   7   1   4   37.25    5.10   0
   7   1   4   23.99    5.74   0
   8  -1   4   42.18    3.97   0
   8   1   4   44.35    3.92   0
   8  -1   4   38.88    5.46   0
   8   1   4   40.76    5.53   0
   8  -1   4   41.84    4.25   0
   8   1   4   40.59    5.98   0
   9  -1   4    8.48    5.65   0
   9   1   4    4.12    5.48   0
   9  -1   4    3.58    5.88   0
   9   1   4    3.61    4.48   0
   9  -1   4   -2.29    6.67   0
   9   1   4    5.38    5.72   0
  -9  -2   4    5.21    5.72   0
   9   2  -4    2.39    5.72   0
   9  -2  -4    1.11    6.05   0
   9   2  -4    4.51    7.20   0
  -8  -2   4    7.13    5.53   0
   8   2  -4    6.60    3.90   0
   8  -2  -4    9.31    5.69   0
   8   2  -4    5.10    5.71   0
  -7  -2   4   36.93    5.80   0
   7  -2  -4   37.42    3.84   0
   7   2  -4   47.46    5.31   0
   7   2  -4   40.36    5.82   0
   6   2  -4  428.46    8.57   0
  -6  -2   4  406.02    8.68   0
   6   2  -4  417.93    5.93   0
   6  -2  -4  415.70    7.26   0
  -5  -2   4  100.76    7.44   0
  -5   2   4  113.64    4.62   0
   5   2  -4  101.41    4.65   0
   5   2  -4  104.88    6.43   0
   5  -2  -4  107.74    6.43   0
  -4  -2   4  165.01    6.28   0
  -4  -2   4  149.87    7.84   0
  -4   2   4  156.95    5.09   0
   4   2  -4  148.79    6.65   0
   4  -2  -4  160.48    5.15   0
   4   2  -4  156.19    6.66   0
   3   2  -4  787.18    9.67   0
   3  -2  -4  758.98    8.83   0
  -3  -2   4  821.80    7.89   0
   3   2  -4  785.93    7.98   0
  -3  -2   4  765.96    9.45   0
  -3   2   4  831.53    8.78   0
  -3   2   4  772.74   15.13   0
   2  -2  -4  357.85    6.11   0
  -2   2   4  380.96    8.71   0
   2   2  -4  377.63    7.63   0
  -2  -2   4  404.14    7.85   0
  -2   2   4  370.71    7.28   0
   2   2  -4  374.33    7.55   0
  -2  -2   4  374.74    8.10   0
   1   2  -4  443.10    6.88   0
  -1   2   4  479.88    8.58   0
   1   2  -4  467.14    7.92   0
   1  -2  -4  438.86    7.73   0
  -1   2   4  486.45    8.65   0
  -1  -2   4  472.71    8.38   0
  -1   2   4  430.66    6.60   0
  -1  -2   4  468.21    8.19   0
   0  -2   4   40.29    4.21   0
   0   2   4   34.02    4.25   0
   0   2  -4   40.83    5.38   0
   0   2  -4   31.73    4.28   0
   0   2   4   42.57    4.01   0
   0  -2   4   41.03    5.91   0
   0   2   4   40.84    5.52   0
   0  -2  -4   36.60    5.68   0
  -1   2  -4  380.67    6.14   0
   1  -2   4  354.79    7.60   0
   1  -2   4  389.15    7.13   0
   1   2   4  350.97    7.18   0
   1   2   4  386.88    6.41   0
  -1   2  -4  350.45    6.28   0
  -1  -2  -4  377.11    6.93   0
  -2   2  -4 1339.55   11.04   0
   2  -2   4 1292.16   10.97   0
   2  -2   4 1350.45   10.11   0
  -2  -2  -4 1355.48    9.38   0
   2   2   4 1383.79   10.63   0
   2   2   4 1288.88   10.20   0
  -3   2  -4  548.65    7.67   0
   3  -2   4  509.10    6.38   0
   3   2   4  560.25    7.55   0
   3  -2   4  512.72    7.59   0
   3   2   4  545.99    7.50   0
  -3  -2  -4  561.16    7.54   0
   4  -2   4   66.94    4.14   0
   4  -2   4   70.46    4.32   0
  -4  -2  -4   78.22    4.29   0
   4   2   4   77.22    4.23   0
   4   2   4   80.06    4.53   0
  -4   2  -4   79.32    5.29   0
   5  -2   4  213.32    6.27   0
  -5  -2  -4  234.80    5.80   0
   5  -2   4  199.24    4.78   0
   5   2   4  217.15    5.18   0
  -5   2  -4  220.15    6.11   0
   5  -2   4  190.91    6.19   0
   5   2   4  217.53    5.89   0
   6   2   4  323.06    5.25   0
   6  -2   4  349.81    6.42   0
   6  -2   4  304.18    6.53   0
   6   2   4  349.95    5.78   0
  -6  -2  -4  388.44    6.48   0
   6  -2   4  315.91    6.36   0
   7  -2   4  459.83    7.02   0
   7   2   4  442.22    5.74   0
   7  -2   4  405.80    5.96   0
   7   2   4  430.42    6.20   0
   7  -2   4  451.73    7.41   0
   8   2   4    7.35    5.23   0
   8  -2   4    4.96    5.38   0
   8  -2   4    6.62    4.04   0
   8   2   4    6.78    5.76   0
   8  -2   4    9.85    5.31   0
   9   2   4   31.66    4.16   0
   9  -2   4   28.78    6.18   0
   9   2   4   22.31    4.41   0
   9  -2   4   25.28    6.38   0
   9   2   4   33.24    6.54   0
   9  -2   4   32.25    6.05   0
  -9  -3   4   77.74    6.86   0
   9   3  -4   59.15    6.23   0
   9  -3  -4   47.25    6.12   0
   9   3  -4   71.49    7.03   0
  -8  -3   4   41.32    5.88   0
   8   3  -4   36.76    4.16   0
   8   3  -4   49.35    7.21   0
   8  -3  -4   41.88    5.89   0
  -7  -3   4  236.86    7.40   0
   7   3  -4  227.61    5.19   0
   7  -3  -4  233.38    6.49   0
   7   3  -4  232.12    7.39   0
  -6  -3   4   59.60    6.37   0
   6   3  -4   59.79    5.75   0
   6  -3  -4   60.11    5.36   0
   6   3  -4   58.13    5.89   0
  -5   3   4   59.52    5.85   0
  -5  -3   4   62.05    6.81   0
   5   3  -4   65.92    5.92   0
   5  -3  -4   63.80    6.18   0
   5   3  -4   57.46    5.86   0
  -4   3   4   47.95    5.84   0
  -4  -3   4   43.07    7.03   0
   4   3  -4   43.33    6.26   0
   4  -3  -4   43.24    5.81   0
   4   3  -4   42.47    5.94   0
   3   3  -4  477.08    8.08   0
  -3   3   4  517.18    7.52   0
  -3  -3   4  516.32    7.98   0
   3   3  -4  474.04    6.87   0
  -3  -3   4  471.33    8.86   0
  -3   3   4  468.41   14.78   0
  -3   3   4  471.73   14.65   0
   3  -3  -4  473.27    7.51   0
   2   3  -4 1033.80    9.48   0
   2  -3  -4  996.66    9.51   0
  -2   3   4 1074.58   13.59   0
  -2   3   4 1046.70   13.48   0
  -2  -3   4 1102.81    9.46   0
  -2   3   4 1029.57    8.85   0
  -2  -3   4 1040.37    9.93   0
   2   3  -4 1047.57    9.35   0
   1   3  -4  849.22    8.60   0
  -1   3   4  875.82   10.48   0
   1  -3  -4  806.58    8.12   0
  -1   3   4  864.22   10.57   0
  -1  -3   4  927.91   10.13   0
  -1  -3   4  863.22    8.87   0
  -1   3   4  817.84    9.17   0
   1   3  -4  846.02    9.70   0
   0  -3   4  646.34    8.50   0
   0   3   4  575.07    8.09   0
   0   3  -4  654.71    8.40   0
   0   3  -4  588.98    7.70   0
   0   3   4  628.97    8.86   0
   0  -3  -4  588.96    7.04   0
   0  -3   4  619.08    8.96   0
   1  -3   4 1229.99   11.40   0
   1  -3   4 1282.18    9.51   0
  -1   3  -4 1331.65    9.58   0
   1   3   4 1307.52   10.89   0
   1   3   4 1199.82    9.13   0
  -1  -3  -4 1289.18    9.95   0
  -1   3  -4 1212.61   10.49   0
   2  -3   4  399.86    5.94   0
  -2   3  -4  402.37    7.37   0
  -2   3  -4  417.21    5.95   0
   2  -3   4  372.92    6.47   0
  -2  -3  -4  410.45    6.70   0
   2   3   4  385.46    6.67   0
   2   3   4  416.09    7.23   0
   3  -3   4  259.10    5.34   0
   3   3   4  270.08    6.64   0
  -3   3  -4  271.41    6.64   0
   3  -3   4  262.43    6.83   0
   3   3   4  243.10    5.01   0
  -3  -3  -4  267.41    5.00   0
  -4   3  -4 1658.73   11.67   0
   4  -3   4 1554.21   10.43   0
  -4  -3  -4 1644.76   10.36   0
   4   3   4 1569.09   10.77   0
   4  -3   4 1492.76   11.34   0
   4   3   4 1556.72   10.26   0
   5  -3   4  447.63    6.87   0
  -5  -3  -4  522.85    7.12   0
   5   3   4  514.45    7.68   0
   5  -3   4  466.38    7.37   0
  -5   3  -4  519.86    6.60   0
   5   3   4  474.87    6.74   0
   5  -3   4  501.57    7.19   0
   6   3   4   39.70    3.67   0
   6  -3   4   43.75    3.85   0
   6  -3   4   46.33    5.02   0
   6   3   4   56.73    4.32   0
   6  -3   4   42.81    3.75   0
  -6  -3  -4   50.88    4.92   0
   7   3   4  160.50    4.79   0
   7  -3   4  151.37    5.82   0
   7  -3   4  172.13    4.88   0
   7   3   4  167.77    6.22   0
   7  -3   4  163.75    5.89   0
   8   3   4   36.60    3.68   0
   8  -3   4   31.36    4.13   0
   8   3   4   39.86    6.33   0
   8  -3   4   38.01    5.92   0
   8  -3   4   36.38    5.62   0
   9   3   4    6.79    4.13   0
   9  -3   4    4.78    4.31   0
   9  -3   4    7.67    6.49   0
   9   3   4   14.85    6.38   0
   9  -3   4    7.31    5.96   0
  -9  -4   4   53.54    6.17   0
   9   4  -4   40.08    6.01   0
   9  -4  -4   36.75    4.83   0
   9   4  -4   58.58    6.26   0
   8   4  -4   66.27    4.29   0
  -8  -4   4   81.56    6.08   0
   8  -4  -4   66.45    5.58   0
   8   4  -4   67.64    5.92   0
  -7  -4   4   22.86    5.84   0
   7   4  -4   22.72    3.93   0
   7  -4  -4   26.42    5.51   0
   7   4  -4   23.42    5.72   0
  -6  -4   4   78.65    6.36   0
   6   4  -4   74.97    5.78   0
   6  -4  -4   65.11    5.41   0
   6   4  -4   65.15    5.86   0
  -5  -4   4  419.41    8.57   0
  -5   4   4  481.48    7.15   0
   5   4  -4  448.30    6.18   0
   5  -4  -4  402.80    7.52   0
   5   4  -4  429.54    7.86   0
  -4   4   4 1447.59   10.63   0
   4   4  -4 1394.22    9.78   0
  -4  -4   4 1311.89   12.16   0
   4  -4  -4 1326.77   10.32   0
   4   4  -4 1373.24   11.50   0
   3  -4  -4  858.82    8.81   0
  -3  -4   4  944.91    8.80   0
  -3   4   4  837.05   21.97   0
  -3   4   4  918.78    9.14   0
   3   4  -4  907.40    8.23   0
  -3  -4   4  852.42    8.96   0
   3   4  -4  866.76    8.54   0
  -3   4   4  901.46   20.83   0
   2   4  -4  549.00    8.05   0
  -2   4   4  553.91   10.94   0
   2  -4  -4  504.74    6.66   0
  -2  -4   4  583.89    8.03   0
  -2   4   4  532.38   11.11   0
  -2   4   4  530.72    6.83   0
   2   4  -4  546.89    7.35   0
  -2  -4   4  542.94    8.67   0
   1   4  -4  223.81    6.46   0
   1  -4  -4  200.98    5.26   0
  -1  -4   4  219.70    5.80   0
  -1  -4   4  206.81    7.10   0
  -1   4   4  202.62    5.24   0
  -1   4   4  209.66    7.08   0
   1   4  -4  206.83    6.88   0
   0   4  -4  227.68    6.50   0
   0   4   4  207.57    6.49   0
   0   4  -4  209.61    6.79   0
   0  -4  -4  218.70    5.23   0
   0  -4   4  222.25    7.18   0
   0   4   4  221.93    6.90   0
   0  -4   4  219.89    6.73   0
   1  -4   4  193.27    6.01   0
  -1   4  -4  187.60    4.64   0
   1   4   4  175.47    6.13   0
   1   4   4  176.16    5.13   0
  -1   4  -4  181.08    6.30   0
   1  -4   4  178.31    6.89   0
  -1  -4  -4  186.77    5.71   0
   2  -4   4 1138.24    9.56   0
  -2  -4  -4 1170.87    9.43   0
  -2   4  -4 1168.31    8.87   0
   2   4   4 1121.61    9.08   0
  -2   4  -4 1148.85   11.04   0
   2  -4   4 1062.43   10.86   0
   2   4   4 1083.31    8.50   0
   3  -4   4  171.00    4.84   0
   3  -4   4  150.44    5.06   0
   3   4   4  165.79    4.94   0
   3   4   4  158.80    4.60   0
  -3   4  -4  174.08    6.30   0
  -3  -4  -4  169.38    5.98   0
   4  -4   4  185.39    6.13   0
  -4  -4  -4  198.47    4.62   0
   4   4   4  187.29    4.94   0
   4  -4   4  182.40    5.30   0
   4   4   4  187.98    4.63   0
  -4   4  -4  210.80    6.24   0
   5  -4   4  459.20    6.84   0
  -5  -4  -4  515.58    6.84   0
   5   4   4  460.67    6.30   0
   5  -4   4  461.07    6.71   0
  -5   4  -4  538.38    7.72   0
   5   4   4  467.90    6.82   0
   6   4   4  125.66    5.55   0
   6  -4   4  119.04    4.18   0
   6  -4   4  123.78    5.55   0
   6   4   4  111.91    4.66   0
   6  -4   4  121.87    5.70   0
  -6  -4  -4  135.33    5.31   0
   7   4   4   17.24    5.21   0
   7  -4   4   14.65    5.09   0
   7  -4   4   20.48    3.87   0
   7   4   4   12.86    4.44   0
   7  -4   4   19.04    5.18   0
   8   4   4  144.22    4.89   0
   8  -4   4  137.75    6.12   0
   8  -4   4  143.36    6.59   0
   8   4   4  152.58    6.68   0
   8  -4   4  143.66    6.66   0
  -9  -5   4   87.91    6.98   0
   9   5  -4   55.80    4.99   0
   9   5  -4   94.49    6.16   0
   9  -5  -4   48.26    5.06   0
   9   5  -4   88.68    7.16   0
   8   5  -4   10.71    5.47   0
   8  -5  -4    6.70    5.54   0
  -8  -5   4    8.23    5.94   0
   8   5  -4   16.95    6.10   0
  -7  -5   4  123.94    6.06   0
   7   5  -4  105.61    4.59   0
   7  -5  -4  120.97    6.08   0
   7   5  -4  128.04    5.95   0
  -6  -5   4    3.73    4.03   0
   6   5  -4    0.99    5.35   0
   6  -5  -4   -5.48    4.85   0
   6   5  -4    2.70    5.18   0
  -5   5   4  420.91    7.16   0
   5   5  -4  375.65    5.78   0
  -5  -5   4  360.85    7.74   0
   5  -5  -4  342.75    5.97   0
   5   5  -4  359.30    7.39   0
  -4   5   4  102.31    6.00   0
   4   5  -4  100.36    4.76   0
  -4  -5   4   99.98    6.61   0
   4  -5  -4   95.92    5.86   0
   4   5  -4  100.98    6.00   0
   3  -5  -4  115.38    6.13   0
  -3   5   4  114.78   10.37   0
  -3   5   4  111.06    6.10   0
   3   5  -4  107.06    6.63   0
  -3   5   4  106.08   12.02   0
  -3  -5   4  107.65    5.33   0
   3   5  -4  116.08    6.00   0
   2   5  -4  226.86    6.37   0
   2  -5  -4  211.52    5.15   0
  -2  -5   4  241.01    6.58   0
  -2   5   4  212.46    8.53   0
   2   5  -4  232.14    7.09   0
  -2  -5   4  221.83    5.62   0
  -2   5   4  227.10    6.69   0
   1   5  -4  183.42    4.86   0
   1  -5  -4  180.32    4.82   0
  -1   5   4  179.47    7.07   0
  -1  -5   4  187.94    5.34   0
  -1  -5   4  179.52    6.53   0
   1   5  -4  174.84    6.66   0
  -1   5   4  182.25    6.18   0
   0   5  -4  124.76    5.76   0
   0   5   4  121.84    4.43   0
   0   5  -4  122.07    4.87   0
   0   5   4  128.70    5.08   0
   0  -5   4  143.07    6.78   0
   0  -5  -4  125.24    5.64   0
   0  -5   4  131.31    6.16   0
   0  -5  -4  141.15    6.07   0
  -1  -5  -4  930.58    8.04   0
   1  -5   4  892.71   10.79   0
  -1   5  -4  950.37    8.87   0
  -1  -5  -4  963.65    8.69   0
   1   5   4  927.85    9.47   0
   1   5   4  870.80    8.64   0
  -1   5  -4  868.08   10.21   0
   1  -5   4  887.73    8.04   0
   2  -5   4  648.80    7.07   0
   2  -5   4  629.61    9.41   0
  -2   5  -4  674.75    9.44   0
  -2   5  -4  688.83    7.05   0
   2   5   4  675.73    8.52   0
  -2  -5  -4  695.61    7.90   0
   2   5   4  646.14    7.81   0
  -2  -5  -4  737.72    8.59   0
   3   5   4   76.58    6.21   0
   3  -5   4   71.08    5.78   0
  -3   5  -4   72.08    5.42   0
  -3  -5  -4   85.77    5.98   0
   3  -5   4   61.01    6.05   0
   3   5   4   61.70    4.11   0
  -3  -5  -4   67.52    5.36   0
  -3   5  -4   73.16    5.68   0
   4   5   4  234.15    4.86   0
   4  -5   4  238.51    6.35   0
   4   5   4  263.41    5.45   0
  -4  -5  -4  271.20    4.91   0
   4  -5   4  253.31    6.61   0
  -4   5  -4  275.76    6.77   0
  -4  -5  -4  281.04    5.25   0
   5  -5   4  429.47    6.00   0
  -5  -5  -4  496.96    5.84   0
   5   5   4  449.78    6.36   0
   5  -5   4  446.52    7.53   0
  -5   5  -4  504.06    7.82   0
   5   5   4  460.18    5.73   0
   6   5   4   78.96    5.13   0
   6  -5   4   75.28    4.20   0
   6  -5   4   77.62    4.00   0
   6   5   4   80.94    6.01   0
   6  -5   4   78.53    4.22   0
  -6  -5  -4  101.80    5.12   0
   7   5   4   13.30    4.93   0
   7  -5   4   -1.78    5.13   0
   7   5   4    5.02    6.05   0
   7  -5   4    2.32    3.72   0
   7  -5   4    5.88    4.97   0
   8   5   4  106.97    5.94   0
   8  -5   4   76.80    4.94   0
   8  -5   4  112.48    6.52   0
   8   5   4  107.16    6.69   0
   8  -5   4   95.88    6.13   0
   9   6  -4    7.33    6.11   0
   9   6  -4   22.97    6.10   0
  -9  -6   4   16.25    6.34   0
   9  -6  -4   13.05    4.61   0
   9   6  -4   11.87    4.70   0
  -8  -6   4   47.53    6.10   0
   8   6  -4   40.55    5.78   0
   8  -6  -4   41.20    5.72   0
   8   6  -4   43.02    6.08   0
  -7  -6   4  116.26    6.49   0
   7   6  -4  117.85    6.15   0
   7  -6  -4  112.99    6.02   0
   7   6  -4  113.72    6.52   0
   6   6  -4  341.57    5.53   0
   6   6  -4  331.93    7.15   0
  -6  -6   4  341.23    7.55   0
   6  -6  -4  310.44    5.76   0
   5   6  -4  186.92    6.06   0
  -5  -6   4  164.10    5.47   0
  -5   6   4  179.69    5.05   0
   5   6  -4  176.35    6.47   0
   5  -6  -4  157.21    5.03   0
   4  -6  -4   97.46    6.08   0
  -4   6   4  127.97    6.12   0
   4   6  -4  112.83    4.80   0
  -4  -6   4  105.57    5.26   0
   4   6  -4  105.96    6.00   0
   3  -6  -4  153.47    6.09   0
  -3   6   4  180.49    6.35   0
   3   6  -4  189.05    6.46   0
  -3  -6   4  166.56    5.67   0
  -3   6   4  170.86   11.04   0
   3   6  -4  163.42    4.99   0
  -3   6   4  172.16    9.54   0
   2  -6  -4  623.46    8.04   0
  -2  -6   4  671.93    7.75   0
  -2   6   4  601.77   12.26   0
   2   6  -4  661.73    9.24   0
  -2  -6   4  626.06    7.74   0
  -2   6   4  631.05    8.61   0
   2   6  -4  645.06    8.40   0
  -1   6   4   31.28    5.43   0
   1   6  -4   34.05    4.08   0
  -1  -6   4   33.42    5.73   0
  -1   6   4   34.69    6.36   0
   1  -6  -4   24.03    3.79   0
   1  -6  -4   26.65    5.51   0
  -1  -6   4   28.87    4.54   0
   1   6  -4   30.84    5.60   0
   0   6  -4  164.38    5.99   0
   0   6   4  146.95    5.92   0
   0   6  -4  143.37    6.45   0
   0  -6  -4  175.64    6.25   0
   0   6   4  150.75    5.20   0
   0  -6   4  161.74    6.77   0
   0  -6  -4  148.07    4.56   0
   0  -6   4  154.90    6.40   0
  -1  -6  -4  161.04    5.80   0
  -1   6  -4  177.06    6.02   0
  -1  -6  -4  171.01    6.05   0
   1   6   4  158.73    6.50   0
   1   6   4  151.75    6.02   0
  -1   6  -4  166.46    6.52   0
   1  -6   4  165.45    7.36   0
   1  -6   4  172.79    6.30   0
  -2   6  -4  777.60    8.40   0
  -2   6  -4  728.72    9.99   0
  -2  -6  -4  781.72    8.64   0
   2   6   4  723.26    8.89   0
  -2  -6  -4  768.88    8.17   0
   2   6   4  691.20    7.11   0
   2  -6   4  709.31   11.34   0
   2  -6   4  741.14    8.48   0
   3  -6   4  717.65    8.24   0
  -3   6  -4  783.62    7.44   0
   3  -6   4  683.89    9.83   0
  -3   6  -4  797.06   10.15   0
  -3  -6  -4  799.56    7.63   0
   3   6   4  742.73    8.86   0
   3   6   4  734.91    7.97   0
  -3  -6  -4  767.09    7.00   0
   4  -6   4  147.07    4.57   0
  -4  -6  -4  172.08    6.10   0
   4  -6   4  146.64    6.74   0
   4   6   4  163.14    6.47   0
  -4  -6  -4  162.35    4.30   0
   4   6   4  164.05    5.54   0
  -4   6  -4  172.13    6.24   0
   5  -6   4   60.01    3.72   0
   5   6   4   62.78    6.05   0
  -5  -6  -4   70.77    3.91   0
   5  -6   4   60.96    5.57   0
  -5  -6  -4   70.41    5.08   0
   5   6   4   64.62    5.00   0
   6   6   4  422.44    6.74   0
   6  -6   4  369.82    5.93   0
   6   6   4  420.57    7.59   0
   6  -6   4  418.76    7.40   0
  -6  -6  -4  459.46    5.75   0
   7   6   4  125.05    5.63   0
   7  -6   4  126.04    4.86   0
   7   6   4  149.83    6.81   0
   7  -6   4  147.31    6.47   0
   7  -6   4  134.28    4.89   0
   8   6   4    5.84    3.74   0
   8  -6   4   -1.88    5.72   0
   8   6   4    2.75    6.33   0
   8  -6   4    5.44    5.63   0
   8  -6   4    1.67    4.12   0
  -8  -7   4   53.62    6.34   0
   8   7  -4   52.13    5.91   0
   8   7  -4   51.03    5.81   0
   8   7  -4   48.65    4.77   0
   8  -7  -4   41.13    6.04   0
  -7  -7   4   43.45    5.91   0
   7   7  -4   40.55    4.21   0
   7   7  -4   31.79    4.30   0
   7  -7  -4   39.88    4.18   0
   6   7  -4  445.48    7.18   0
   6   7  -4  402.31    6.36   0
  -6  -7   4  379.27    6.54   0
   6  -7  -4  359.08    5.98   0
   5  -7  -4  141.74    6.09   0
  -5   7   4  167.62    5.96   0
   5   7  -4  155.77    4.56   0
  -5  -7   4  140.81    5.07   0
   5   7  -4  150.41    4.74   0
   4  -7  -4   61.37    5.82   0
  -4  -7   4   61.98    4.89   0
  -4   7   4   67.90    5.78   0
   4   7  -4   67.43    5.66   0
   4   7  -4   57.12    4.15   0
   3  -7  -4  392.87    6.25   0
   3   7  -4  435.38    6.62   0
  -3   7   4  425.97    7.73   0
  -3  -7   4  409.80    8.34   0
  -3   7   4  404.92   12.07   0
   3   7  -4  419.72    6.30   0
   2  -7  -4  289.78    8.97   0
   2  -7  -4  268.50    6.50   0
  -2   7   4  268.31    9.81   0
   2   7  -4  302.44    7.58   0
  -2  -7   4  277.30    6.08   0
  -2   7   4  284.25    5.65   0
   2   7  -4  288.75    5.74   0
  -1   7   4  163.65    4.94   0
   1   7  -4  176.98    6.52   0
  -1   7   4  167.27    7.58   0
   1  -7  -4  176.39    6.87   0
  -1  -7   4  178.46    6.68   0
   1  -7  -4  170.65    5.88   0
  -1  -7   4  166.50    7.19   0
   1   7  -4  165.14    6.98   0
   0   7  -4  165.36    4.96   0
   0   7  -4  154.71    6.88   0
   0   7   4  141.41    4.62   0
   0  -7  -4  164.16    6.48   0
   0   7   4  158.23    5.55   0
   0  -7   4  165.93    6.90   0
   0  -7   4  155.21    5.22   0
   0  -7  -4  158.47    5.70   0
  -1   7  -4   46.66    5.56   0
  -1  -7  -4   53.20    5.47   0
  -1  -7  -4   48.43    5.36   0
   1   7   4   50.62    5.64   0
   1   7   4   46.03    6.13   0
   1  -7   4   51.09    6.34   0
  -1   7  -4   45.81    5.68   0
   1  -7   4   54.60    5.92   0
  -2  -7  -4 1234.34   10.13   0
  -2   7  -4 1167.71   13.56   0
  -2   7  -4 1163.28    8.67   0
   2   7   4 1094.75    9.15   0
   2   7   4 1093.48    9.21   0
  -2  -7  -4 1177.24    9.25   0
   2  -7   4 1118.71   13.44   0
   2  -7   4 1094.23    8.58   0
   3  -7   4  294.42    9.47   0
  -3  -7  -4  326.35    5.36   0
  -3   7  -4  317.46    5.57   0
   3   7   4  319.75    7.33   0
  -3   7  -4  329.07    8.92   0
   3   7   4  288.17    5.24   0
  -3  -7  -4  329.49    5.75   0
   3  -7   4  296.85    6.84   0
   4  -7   4  179.01    5.88   0
   4  -7   4  179.34    8.04   0
  -4   7  -4  206.66    6.79   0
  -4   7  -4  198.13    4.58   0
   4   7   4  180.84    5.19   0
  -4  -7  -4  208.41    5.26   0
  -4  -7  -4  192.14    4.45   0
   4   7   4  194.43    5.68   0
   5  -7   4  127.04    5.74   0
  -5  -7  -4  153.86    5.85   0
   5  -7   4  132.79    6.16   0
  -5  -7  -4  136.89    5.38   0
   5   7   4  120.42    6.03   0
   5   7   4  122.77    4.18   0
   6  -7   4  168.95    4.89   0
  -6  -7  -4  211.14    5.83   0
   6   7   4  190.20    5.48   0
   6  -7   4  186.31    6.65   0
  -6  -7  -4  213.60    5.07   0
   6   7   4  194.13    4.56   0
   7  -7   4   36.31    5.69   0
   7  -7   4   40.86    5.92   0
   7   7   4   38.13    4.86   0
   7  -7   4   44.96    5.73   0
   7   7   4   38.99    3.90   0
   8  -7   4   14.12    5.85   0
   8   7   4   18.53    5.63   0
   8  -7   4   22.20    6.24   0
   8   7   4   26.63    6.68   0
   8  -7   4   20.48    6.14   0
   8   8  -4   22.82    5.56   0
   8   8  -4   12.86    4.14   0
  -8  -8   4   14.13    6.12   0
   8   8  -4    7.44    6.18   0
   8  -8  -4    7.94    5.87   0
  -7  -8   4   23.94    6.05   0
   7   8  -4   25.69    4.04   0
   7   8  -4   35.78    5.68   0
   7  -8  -4   20.55    5.52   0
   6  -8  -4  195.68    6.41   0
  -6  -8   4  212.46    6.57   0
   6   8  -4  212.89    6.12   0
   6   8  -4  193.39    4.90   0
   5  -8  -4  207.16    6.34   0
  -5   8   4  243.07    6.38   0
   5   8  -4  230.38    6.06   0
  -5  -8   4  222.77    6.63   0
   5   8  -4  225.30    5.15   0
   4   8  -4  165.09    5.94   0
   4  -8  -4  156.75    6.21   0
  -4   8   4  165.82    4.96   0
   4   8  -4  162.14    6.17   0
  -4  -8   4  140.09    4.91   0
   3  -8  -4  561.31    7.16   0
   3   8  -4  610.18    8.65   0
  -3   8   4  612.07    8.54   0
  -3  -8   4  595.30    8.82   0
  -3   8   4  571.27   11.45   0
   3   8  -4  605.72    7.92   0
   2  -8  -4  399.53    6.25   0
   2  -8  -4  414.74    9.08   0
  -2   8   4  395.56    9.15   0
   2   8  -4  431.66    7.30   0
  -2  -8   4  418.96    8.39   0
  -2   8   4  408.11    7.55   0
   2   8  -4  415.59    7.44   0
  -1   8   4  126.29    4.87   0
   1   8  -4  134.74    4.70   0
   1  -8  -4  133.21    6.67   0
  -1   8   4  132.76    7.53   0
   1  -8  -4  124.59    5.87   0
  -1  -8   4  136.36    5.30   0
   1   8  -4  139.84    6.78   0
   0  -8  -4   89.37    5.29   0
   0   8  -4   88.19    5.72   0
   0   8   4   83.47    5.70   0
   0   8  -4   82.89    6.12   0
   0  -8   4   80.51    4.81   0
   0  -8  -4   95.71    6.07   0
   0  -8   4   89.04    6.07   0
   0   8   4   91.72    6.71   0
  -1   8  -4    5.08    5.26   0
  -1  -8  -4    8.40    5.31   0
  -1  -8  -4    3.08    4.88   0
   1   8   4    4.89    5.41   0
   1  -8   4    3.49    5.65   0
  -1   8  -4    4.96    6.49   0
   1  -8   4   -0.91    4.10   0
   1   8   4   -1.39    6.02   0
  -2  -8  -4  133.75    6.35   0
  -2   8  -4  126.72    5.83   0
   2   8   4  114.29    4.53   0
   2   8   4  116.93    5.14   0
   2  -8   4  125.27    7.56   0
  -2   8  -4  125.21    7.64   0
  -2  -8  -4  128.46    4.38   0
   2  -8   4  127.09    6.21   0
  -3  -8  -4 1564.25    9.78   0
  -3   8  -4 1501.82   10.09   0
   3   8   4 1344.57   10.55   0
  -3  -8  -4 1615.46   10.57   0
  -3   8  -4 1562.32   16.82   0
   3   8   4 1327.48    8.70   0
   3  -8   4 1429.02   17.07   0
   3  -8   4 1428.19   10.05   0
   4  -8   4   30.01    5.69   0
  -4  -8  -4   35.52    5.74   0
  -4   8  -4   28.52    3.67   0
   4   8   4   32.78    6.08   0
   4   8   4   35.27    5.14   0
  -4  -8  -4   34.32    4.84   0
   4  -8   4   28.30    5.27   0
   5  -8   4  181.32    7.99   0
  -5  -8  -4  200.22    6.11   0
   5   8   4  173.90    4.93   0
  -5  -8  -4  187.88    5.72   0
   5   8   4  177.19    4.68   0
   5  -8   4  169.07    6.08   0
   6   8   4   15.23    6.07   0
  -6  -8  -4   18.20    3.97   0
  -6  -8  -4   17.45    5.04   0
   6  -8   4   15.61    6.66   0
   6   8   4   19.46    3.74   0
   6  -8   4   19.47    3.88   0
   7  -8   4   13.46    5.94   0
   7   8   4   19.35    6.26   0
  -7  -8  -4   14.34    4.23   0
   7   8   4   13.42    3.94   0
   7  -8   4   15.57    4.09   0
   7  -8   4   13.34    5.51   0
   8  -8   4    4.42    6.15   0
   8  -8   4   14.63    6.12   0
   8   8   4   11.58    6.81   0
   8  -8   4    8.56    7.42   0
   8  -8   4    7.87    4.34   0
   8   8   4   17.25    5.89   0
   8  -9  -4   31.69    6.27   0
   8   9  -4   31.99    5.87   0
  -8  -9   4   25.90    6.29   0
   8   9  -4   24.78    4.52   0
   8   9  -4   27.51    6.13   0
   7  -9  -4   14.02    5.63   0
  -7  -9   4   20.13    4.24   0
   7   9  -4   22.12    4.04   0
   7   9  -4   24.46    5.38   0
   7   9  -4   23.43    5.86   0
   6  -9  -4   19.12    5.54   0
   6   9  -4   19.57    5.61   0
  -6  -9   4   11.25    5.85   0
   6   9  -4   16.48    5.61   0
   5   9  -4  174.18    4.80   0
   5  -9  -4  163.37    6.15   0
  -5  -9   4  183.09    6.82   0
  -5   9   4  200.15    6.30   0
   5   9  -4  187.81    6.25   0
  -4   9   4  276.73   15.54   0
   4   9  -4  290.49    6.78   0
  -4  -9   4  251.73    5.60   0
  -4   9   4  275.14    5.52   0
   4   9  -4  260.40    6.34   0
   4  -9  -4  267.10    6.68   0
   3   9  -4  392.14    7.81   0
   3  -9  -4  357.16    6.14   0
  -3   9   4  389.08    7.42   0
  -3  -9   4  384.09    7.67   0
   3  -9  -4  397.28    9.92   0
  -3   9   4  365.99   10.08   0
   3   9  -4  377.82    6.93   0
   2  -9  -4  128.56    6.48   0
   2  -9  -4  138.46    5.99   0
  -2   9   4  119.36    8.44   0
  -2  -9   4  125.28    5.30   0
   2   9  -4  134.20    6.89   0
  -2   9   4  120.84    6.33   0
   2   9  -4  131.87    6.07   0
  -1   9   4  157.49    6.24   0
   1   9  -4  172.22    4.74   0
   1  -9  -4  169.03    6.58   0
  -1  -9   4  169.05    5.29   0
  -1   9   4  153.07    7.40   0
   1  -9  -4  167.03    4.76   0
   1   9  -4  159.34    6.79   0
   0   9  -4   -3.61    3.70   0
   0  -9  -4    3.01    3.48   0
   0   9   4    7.10    5.09   0
   0   9  -4    4.20    6.41   0
   0  -9  -4    9.02    5.30   0
   0   9   4   -0.27    6.24   0
   0  -9   4   11.91    5.91   0
  -1   9  -4   95.12    5.70   0
  -1  -9  -4   94.97    5.77   0
  -1  -9  -4   97.75    5.30   0
   1   9   4   88.52    6.69   0
   1   9   4   89.80    4.10   0
  -1   9  -4   88.45    7.44   0
   1  -9   4   91.76    4.48   0
  -2  -9  -4  483.19    7.20   0
  -2   9  -4  433.77    6.99   0
  -2   9  -4  468.24   12.70   0
   2  -9   4  458.21   13.04   0
   2   9   4  400.92    5.86   0
   2   9   4  410.11    6.40   0
   2  -9   4  421.16    6.04   0
  -2  -9  -4  463.58    6.60   0
  -3   9  -4  550.34    7.44   0
  -3  -9  -4  584.77    7.16   0
   3   9   4  499.15    7.94   0
   3  -9   4  568.47   15.45   0
   3   9   4  502.77    6.10   0
   3  -9   4  509.16    6.40   0
  -3  -9  -4  596.76    7.82   0
  -4  -9  -4   56.72    4.32   0
   4   9   4   60.11    5.23   0
   4   9   4   64.72    6.13   0
   4  -9   4   55.07    7.84   0
  -4   9  -4   46.85    3.74   0
   4  -9   4   53.65    4.08   0
  -4  -9  -4   58.11    3.87   0
   5  -9   4  125.74    8.88   0
  -5  -9  -4  162.54    6.25   0
   5   9   4  119.64    4.84   0
   5   9   4  124.12    5.85   0
  -5  -9  -4  146.74    4.51   0
   5  -9   4  116.48    4.58   0
  -6  -9  -4    8.92    5.03   0
   6  -9   4    7.65    6.82   0
  -6  -9  -4    7.83    5.31   0
   6   9   4    5.50    4.24   0
   6   9   4    8.54    3.76   0
   6  -9   4    8.93    5.76   0
  -7  -9  -4   -3.87    5.79   0
   7  -9   4    2.22    5.53   0
   7  -9   4    0.65    7.19   0
   7   9   4    8.06    6.56   0
   7   9   4   -1.26    3.73   0
   7  -9   4   -2.20    5.78   0
   7 -10  -4    4.49    5.70   0
   7  10  -4    4.21    3.82   0
  -7 -10   4    0.90    6.11   0
   7  10  -4    6.70    4.01   0
   7  10  -4    9.00    5.94   0
   6 -10  -4    4.45    5.49   0
  -6 -10   4    7.73    5.57   0
   6  10  -4   -4.19    5.73   0
   6  10  -4   -0.24    3.85   0
   6  10  -4   -0.08    4.13   0
   5  10  -4   77.73    5.66   0
   5 -10  -4   82.32    5.60   0
   5  10  -4   77.25    4.24   0
  -5 -10   4   87.29    6.10   0
  -5  10   4   79.92    5.53   0
  -4  10   4  100.03    9.64   0
   4 -10  -4   96.39    5.76   0
  -4  10   4  107.64    5.84   0
   4  10  -4  102.49    5.99   0
  -4 -10   4  101.59    4.70   0
   4  10  -4   99.96    4.26   0
   3  10  -4  337.18    6.82   0
   3 -10  -4  344.84    9.22   0
   3 -10  -4  334.29    6.86   0
  -3 -10   4  314.07    5.99   0
  -3  10   4  357.17    7.27   0
   3  10  -4  347.61    7.41   0
  -3  10   4  318.09    9.30   0
   2 -10  -4  171.02    6.67   0
  -2 -10   4  165.10    6.92   0
  -2  10   4  168.80    7.12   0
   2  10  -4  168.41    6.67   0
   2 -10  -4  174.28    6.10   0
  -2  10   4  151.52    6.38   0
   2  10  -4  167.90    6.00   0
  -1  10   4  264.45    6.97   0
   1  10  -4  302.47    6.61   0
   1 -10  -4  279.64    6.50   0
   1 -10  -4  288.17    6.92   0
  -1  10   4  274.73    7.93   0
  -1 -10   4  271.33    5.57   0
   1  10  -4  277.16    7.87   0
   0  10  -4  510.56    6.27   0
   0  10   4  499.32    7.64   0
   0  10  -4  479.64   10.56   0
   0 -10  -4  511.34    7.25   0
   0 -10  -4  522.01    7.73   0
   0  10   4  466.99    8.23   0
   0 -10   4  462.70    6.68   0
  -1  10  -4   84.26    8.25   0
  -1  10  -4   77.71    5.86   0
   1  10   4   76.81    4.18   0
  -1 -10  -4   88.22    5.72   0
   1  10   4   87.37    6.38   0
  -1 -10  -4   85.27    4.98   0
   1 -10   4   75.04    4.44   0
  -2 -10  -4  127.51    4.17   0
  -2  10  -4  115.17    4.35   0
  -2 -10  -4  117.29    5.66   0
   2  10   4  109.60    5.26   0
   2  10   4  122.75    6.32   0
   2 -10   4  115.14    6.30   0
  -3  10  -4  417.44    6.89   0
  -3 -10  -4  427.62    6.02   0
  -3 -10  -4  443.46    6.80   0
   3  10   4  386.90    6.17   0
   3  10   4  377.00    5.78   0
   3 -10   4  399.44    7.16   0
  -4 -10  -4  232.57    5.75   0
  -4  10  -4  215.56    4.91   0
  -4 -10  -4  246.74    5.32   0
   4  10   4  225.24    6.76   0
   4  10   4  207.85    5.72   0
   4 -10   4  220.89    6.37   0
  -5 -10  -4    7.76    4.05   0
  -5 -10  -4    0.72    5.03   0
   5 -10   4    2.97   10.48   0
   5  10   4   -1.14    5.93   0
   5 -10   4    3.41   10.88   0
   5  10   4    9.92    5.07   0
   5 -10   4    3.82    5.26   0
   6 -10   4   41.03    8.89   0
   6  10   4   37.75    5.37   0
  -6 -10  -4   44.61    4.15   0
   6 -10   4   41.46    8.63   0
   6  10   4   43.41    4.68   0
   6 -10   4   41.21    6.01   0
   7 -10   4   13.91    7.68   0
  -7 -10  -4   14.22    4.35   0
   7 -10   4    8.97    7.51   0
   7  10   4   18.24    6.82   0
   7  10   4    9.82    5.71   0
   7 -10   4    7.88    6.21   0
   7 -11  -4    6.97    5.85   0
  -7 -11   4    4.15    6.32   0
   7  11  -4    8.62    4.00   0
   7  11  -4    9.29    5.96   0
   7  11  -4    5.96    4.15   0
   6  11  -4   25.44    5.47   0
   6 -11  -4   16.74    5.70   0
  -6 -11   4   23.00    4.28   0
   6  11  -4   30.42    4.24   0
   6  11  -4   23.94    5.61   0
   5  11  -4   47.81    3.96   0
   5 -11  -4   41.29    4.38   0
  -5 -11   4   43.28    4.23   0
   5  11  -4   53.48    5.71   0
  -5  11   4   58.21    5.86   0
   5  11  -4   48.24    4.19   0
  -4  11   4  268.71    9.72   0
   4 -11  -4  303.96    9.91   0
  -4  11   4  292.21    6.79   0
   4 -11  -4  279.66    6.88   0
   4  11  -4  284.62    7.28   0
  -4 -11   4  284.82    7.23   0
   4  11  -4  284.65    6.89   0
   3 -11  -4  335.42    7.98   0
  -3  11   4  344.09    7.44   0
  -3 -11   4  307.70    5.86   0
   3  11  -4  343.02    7.75   0
   3 -11  -4  318.76    7.02   0
  -3  11   4  306.66    7.86   0
   3  11  -4  334.92    6.87   0
   2 -11  -4    2.17    6.36   0
  -2 -11   4   -0.13    6.11   0
   2  11  -4    8.43    5.64   0
  -2  11   4   10.52    5.60   0
  -2  11   4    2.19    5.08   0
   2 -11  -4    8.39    4.92   0
   2  11  -4    5.10    5.32   0
   1 -11  -4  181.74    5.89   0
  -1  11   4  173.17    6.96   0
  -1 -11   4  174.85    5.14   0
   1 -11  -4  186.71    6.31   0
   1  11  -4  167.99    6.84   0
  -1  11   4  163.23    6.12   0
   1  11  -4  191.28    4.76   0
   0  11  -4  397.10    6.97   0
   0  11   4  366.15    6.69   0
   0 -11  -4  377.99    7.37   0
   0  11  -4  361.18    9.82   0
   0 -11  -4  407.92    6.78   0
   0  11   4  371.28    7.77   0
   0 -11   4  378.14    7.04   0
  -1  11  -4  149.36    5.93   0
  -1 -11  -4  163.16    5.75   0
   1  11   4  139.91    5.99   0
   1  11   4  138.57    6.48   0
  -1 -11  -4  148.87    4.42   0
   1 -11   4  134.71    6.45   0
  -2  11  -4   88.85    4.19   0
  -2 -11  -4  108.86    5.29   0
  -2 -11  -4  101.02    5.59   0
   2  11   4   86.18    5.32   0
   2  11   4   92.74    6.42   0
   2 -11   4   88.41    5.94   0
  -3  11  -4  124.68    4.36   0
  -3 -11  -4  137.46    5.81   0
   3  11   4  122.45    4.97   0
   3  11   4  119.60    5.45   0
  -3 -11  -4  129.34    4.25   0
   3 -11   4  123.91    5.93   0
  -4  11  -4  170.24    5.80   0
  -4 -11  -4  156.34    4.89   0
  -4 -11  -4  188.27    5.75   0
   4  11   4  146.34    5.11   0
   4  11   4  130.58    5.77   0
   4 -11   4  153.01    4.81   0
  -5 -11  -4  101.60    6.15   0
  -5  11  -4   77.34    5.54   0
   5  11   4   68.81    4.80   0
   5  11   4   71.53    4.07   0
  -5 -11  -4   84.45    4.14   0
   5 -11   4   75.27    4.60   0
  -6 -11  -4   23.56    5.86   0
   6  11   4   19.47    6.24   0
   6  11   4   19.73    3.69   0
   6 -11   4   16.53    5.98   0
  -6 -12   4    4.18    6.09   0
   6 -12  -4    3.25    5.80   0
   6  12  -4    3.83    5.27   0
   6  12  -4    8.05    5.91   0
   6  12  -4    8.47    5.62   0
   5  12  -4   15.02    5.27   0
  -5  12   4   10.18    5.31   0
   5 -12  -4    9.61    5.43   0
  -5 -12   4   12.60    4.42   0
   5  12  -4   17.95    5.71   0
   5  12  -4   13.87    4.05   0
  -4  12   4   39.34    7.10   0
   4  12  -4   40.13    5.37   0
   4 -12  -4   40.34    5.78   0
  -4  12   4   43.18    5.75   0
  -4 -12   4   40.65    6.38   0
   4  12  -4   40.50    4.42   0
   4 -12  -4   37.11    5.61   0
   4  12  -4   28.85    4.14   0
   3 -12  -4  194.35    7.34   0
  -3  12   4  195.69    6.95   0
  -3 -12   4  178.55    6.90   0
   3  12  -4  190.13    6.89   0
   3  12  -4  207.88    6.32   0
   3 -12  -4  195.07    6.47   0
  -3  12   4  193.51    7.33   0
   3  12  -4  183.39    4.96   0
   2 -12  -4   10.94    5.11   0
   2 -12  -4   13.83    5.34   0
  -2 -12   4   16.78    4.21   0
   2  12  -4   15.41    5.19   0
   2  12  -4   14.11    5.59   0
  -2  12   4   15.86    4.07   0
  -2  12   4   15.19    5.83   0
   2  12  -4   17.14    5.40   0
   1 -12  -4  102.93    5.45   0
   1  12  -4   94.72    6.75   0
   1 -12  -4   95.98    5.80   0
  -1 -12   4   77.16    6.16   0
  -1  12   4   73.64    6.29   0
  -1  12   4   79.12    4.36   0
   1  12  -4   77.65    5.99   0
   1  12  -4   84.64    4.27   0
   0  12  -4  222.64    5.05   0
   0  12  -4  221.45    9.14   0
   0  12   4  192.16    5.13   0
   0  12  -4  197.23    9.07   0
   0 -12  -4  217.73    6.27   0
   0 -12  -4  227.53    6.20   0
   0  12   4  198.06    6.78   0
   0 -12   4  206.50    6.51   0
  -1 -12  -4   63.65    4.94   0
  -1  12  -4   63.40    4.06   0
   1 -12   4   58.53    4.55   0
   1  12   4   59.30    6.12   0
   1  12   4   62.56    5.35   0
  -1 -12  -4   61.06    5.54   0
  -2  12  -4  190.08    4.66   0
  -2 -12  -4  201.12    6.34   0
   2  12   4  167.22    5.95   0
  -2 -12  -4  219.28    5.79   0
   2  12   4  170.96    6.70   0
   2 -12   4  166.85    5.12   0
  -3 -12  -4  117.75    5.49   0
  -3  12  -4  103.12    4.36   0
  -3 -12  -4  124.81    6.02   0
   3  12   4   99.79    5.52   0
   3  12   4  102.63    6.28   0
   3 -12   4  109.26    6.14   0
  -4  12  -4   84.08    4.15   0
  -4 -12  -4   90.61    4.57   0
   4  12   4   78.76    6.44   0
   4  12   4   71.73    5.65   0
   4 -12   4   63.86    4.38   0
  -4 -12  -4   94.82    5.57   0
  -5  12  -4    6.41    5.35   0
  -5 -12  -4    6.48    5.80   0
  -5 -12  -4   11.20    5.38   0
   5  12   4    9.31    6.05   0
   5  12   4    7.90    5.30   0
   5 -12   4   13.32    5.91   0
  -6 -12  -4    3.09    6.22   0
   6  12   4   10.15    6.48   0
   6  12   4    7.73    5.49   0
   6 -12   4    5.04    4.26   0
   6  13  -4    9.54    4.21   0
   6  13  -4   13.71    6.29   0
  -6 -13   4    8.72    4.45   0
   6 -13  -4    8.79    6.13   0
   6  13  -4   16.44    5.93   0
  -5  13   4    3.75    5.78   0
  -5 -13   4    4.85    4.42   0
   5  13  -4    1.21    5.90   0
   5 -13  -4   -0.98    5.71   0
   5  13  -4    3.26    5.32   0
   5  13  -4    7.06    6.00   0
  -4  13   4  109.62    7.99   0
   4 -13  -4  112.29    7.97   0
   4  13  -4  116.79    6.08   0
  -4  13   4  104.39    6.36   0
  -4 -13   4   92.38    4.93   0
   4  13  -4  120.29    6.87   0
   4 -13  -4  117.99    6.25   0
   4  13  -4  111.33    4.83   0
   3 -13  -4   75.09    6.19   0
   3 -13  -4   84.81    7.44   0
   3  13  -4   83.55    5.87   0
  -3  13   4   72.56    6.35   0
  -3 -13   4   71.57    6.47   0
   3  13  -4   91.11    6.93   0
  -3  13   4   69.92    6.31   0
   3  13  -4   81.51    5.99   0
   2 -13  -4   57.03    5.58   0
   2  13  -4   50.70    5.87   0
  -2 -13   4   43.88    4.42   0
   2 -13  -4   49.56    5.86   0
  -2  13   4   54.63    5.87   0
   2  13  -4   55.86    6.24   0
  -2  13   4   48.15    6.09   0
   2  13  -4   53.23    4.25   0
   1  13  -4  144.27    7.08   0
   1 -13  -4  160.39    6.36   0
   1 -13  -4  146.46    4.60   0
  -1 -13   4  136.90    5.08   0
  -1  13   4  134.55    5.24   0
   1  13  -4  166.54    7.90   0
  -1  13   4  147.90    5.89   0
   1  13  -4  149.49    4.84   0
   0  13  -4  286.26    5.51   0
   0  13   4  254.77    6.58   0
   0 -13  -4  271.66    5.60   0
   0  13  -4  270.34   13.23   0
   0  13   4  277.36    7.06   0
   0 -13   4  262.24    7.08   0
   0  13  -4  294.43   13.42   0
   0 -13  -4  304.51    6.65   0
  -1  13  -4   -4.75    5.50   0
  -1 -13  -4    5.14    4.99   0
   1  13   4    8.45    5.25   0
  -1 -13  -4    3.46    3.66   0
   1  13   4    4.26    5.87   0
   1 -13   4    4.06    5.98   0
  -2  13  -4   33.49    5.02   0
  -2 -13  -4   29.71    5.60   0
   2  13   4   29.46    3.82   0
   2  13   4   30.46    6.40   0
  -2 -13  -4   37.18    5.13   0
   2 -13   4   30.10    5.81   0
  -3 -13  -4   13.82    5.65   0
  -3  13  -4    9.37    3.81   0
   3  13   4    7.28    3.73   0
   3  13   4   20.04    6.10   0
   3 -13   4   13.26    5.83   0
  -3 -13  -4    7.57    5.02   0
  -4  13  -4   95.06    4.63   0
  -4 -13  -4  110.05    6.12   0
  -4 -13  -4  102.57    5.89   0
   4  13   4  103.04    6.04   0
   4  13   4   82.13    4.94   0
   4 -13   4   87.63    5.06   0
  -5  13  -4    8.45    5.71   0
  -5 -13  -4    1.79    4.31   0
   5  13   4    6.89    6.24   0
   5  13   4    1.95    5.46   0
   5 -13   4   11.85    6.04   0
  -5  14   4    5.26    9.46   0
  -5 -14   4    4.84    4.59   0
   5  14  -4    9.18    6.45   0
   5  14  -4    2.16    5.45   0
   5 -14  -4    5.85    6.08   0
   5  14  -4    5.53    6.16   0
   4 -14  -4   12.05    7.15   0
  -4  14   4   13.46    7.38   0
   4 -14  -4   12.00    6.13   0
  -4  14   4   13.54    5.97   0
  -4 -14   4   21.35    6.40   0
   4  14  -4   17.37    6.39   0
   4  14  -4   13.92    5.46   0
   4  14  -4   11.06    6.04   0
   3 -14  -4   12.26    5.64   0
   3 -14  -4   11.45    5.69   0
  -3  14   4   12.09    5.94   0
  -3 -14   4    6.04    6.37   0
   3  14  -4    7.62    5.34   0
   3  14  -4    6.95    6.00   0
  -3  14   4    7.49    5.72   0
   3  14  -4   10.42    5.99   0
   2 -14  -4    5.14    5.28   0
   2 -14  -4    4.56    5.50   0
   2  14  -4   -0.68    6.34   0
  -2 -14   4   -1.79    5.97   0
  -2  14   4    0.02    5.55   0
   2  14  -4    1.82    6.02   0
  -2  14   4    6.15    5.75   0
   2  14  -4    9.31    5.60   0
   1  14  -4    7.83    6.31   0
   1  14  -4    2.99    5.52   0
   1  14  -4    4.33    6.80   0
   1 -14  -4   11.20    5.21   0
   1 -14  -4    5.64    5.32   0
  -1 -14   4    6.90    5.86   0
  -1  14   4    3.06    5.90   0
  -1  14   4    3.72    5.55   0
   0  14  -4    8.59    4.01   0
   0 -14  -4   11.28    4.99   0
   0  14   4    9.41    5.30   0
   0 -14  -4    3.18    5.35   0
   0 -14   4   12.16    6.03   0
   0  14   4    7.77    4.13   0
  -1  14  -4  109.28    5.99   0
   1  14   4  104.07    5.63   0
  -1 -14  -4  113.37    6.07   0
  -1 -14  -4  110.31    5.66   0
   1  14   4  115.90    6.55   0
   1 -14   4   94.53    6.58   0
  -2 -14  -4   85.64    5.70   0
  -2  14  -4   59.43    5.69   0
  -2 -14  -4   73.47    5.75   0
   2  14   4   57.09    4.69   0
   2  14   4   60.39    4.35   0
   2 -14   4   71.16    4.67   0
  -3  14  -4   26.06    5.67   0
   3  14   4   22.62    3.97   0
  -3 -14  -4   20.53    5.56   0
   3  14   4   28.99    6.06   0
   3 -14   4   19.68    4.27   0
  -3 -14  -4   22.54    5.32   0
  -4 -14  -4   14.70    4.14   0
  -4  14  -4   22.09    5.98   0
  -4 -14  -4   24.20    5.89   0
   4  14   4   24.98    5.74   0
   4  14   4    9.97    6.36   0
   4 -14   4   18.78    4.47   0
  -5  14  -4   35.61    6.47   0
  -5 -14  -4   47.64    6.50   0
   5  14   4   39.06    6.16   0
   5  14   4   47.00    6.90   0
   5 -14   4   30.64    6.73   0
  -4  15   4   13.60    7.56   0
   4 -15  -4   15.80    7.64   0
  -4  15   4   13.70    7.51   0
   4 -15  -4   17.23    6.20   0
  -4 -15   4   13.40    4.65   0
   4  15  -4   18.34    6.89   0
   4  15  -4    8.75    6.02   0
   4  15  -4   15.12    6.27   0
   3  15  -4   14.57    6.80   0
   3 -15  -4   15.83    5.94   0
  -3  15   4   16.08    6.10   0
  -3 -15   4   14.41    4.54   0
  -3  15   4   15.21    7.42   0
   3  15  -4    9.68    6.62   0
   3 -15  -4   18.92    6.05   0
   3  15  -4   19.83    6.28   0
  -2 -15   4   60.88    6.43   0
   2 -15  -4   64.21    6.35   0
  -2  15   4   70.79    6.21   0
   2 -15  -4   64.50    6.10   0
  -2  15   4   59.71    6.52   0
   2  15  -4   56.57    7.73   0
   2  15  -4   68.80    6.25   0
   2  15  -4   65.76    6.13   0
   1  15  -4   14.36    4.07   0
   1 -15  -4   18.74    5.37   0
   1  15  -4   14.61    8.20   0
   1 -15  -4   15.94    5.74   0
   1  15  -4   14.77    7.80   0
  -1 -15   4    5.41    4.42   0
  -1  15   4   12.67    6.04   0
  -1  15   4   18.15    5.70   0
   0  15  -4    9.56    5.59   0
   0  15   4    6.87    5.66   0
   0 -15  -4    6.56    5.59   0
   0 -15  -4    2.33    5.36   0
   0 -15   4   -3.01    4.38   0
   0  15   4    5.49    5.89   0
  -1  15  -4   52.98    5.43   0
   1  15   4   45.67    5.67   0
   1  15   4   36.02    6.22   0
  -1 -15  -4   38.83    5.80   0
   1 -15   4   35.45    6.37   0
  -1 -15  -4   43.21    5.54   0
  -2  15  -4    7.59    4.00   0
   2  15   4   12.72    5.57   0
  -2 -15  -4    4.01    4.02   0
  -2 -15  -4    6.88    5.68   0
   2  15   4    7.43    6.11   0
   2 -15   4    3.44    5.85   0
  -3  15  -4   28.49    5.84   0
  -3 -15  -4   25.98    4.29   0
   3  15   4   17.81    5.74   0
   3 -15   4   31.99    6.10   0
   3  15   4   29.30    4.60   0
  -3 -15  -4   12.09    4.26   0
  -4  15  -4   56.33    6.33   0
  -4 -15  -4   69.57    6.71   0
   4  15   4   75.25    6.18   0
   4  15   4   67.11    6.92   0
   4 -15   4   80.14    6.91   0
   3 -16  -4    1.55    6.11   0
  -3  16   4    2.35    6.18   0
  -3 -16   4   -0.84    4.63   0
   3 -16  -4    1.93    6.11   0
   3  16  -4    3.77    7.92   0
   3  16  -4    5.08    5.92   0
  -3  16   4    1.86    6.20   0
   3  16  -4    5.64    4.49   0
   2 -16  -4   29.66    6.26   0
   2 -16  -4   26.01    4.70   0
   2  16  -4   34.12    7.32   0
  -2 -16   4   37.61    6.49   0
  -2  16   4   28.59    6.62   0
  -2  16   4   24.26    6.44   0
   2  16  -4   26.45    7.63   0
   2  16  -4   30.18    4.57   0
   1  16  -4   32.53    4.37   0
   1 -16  -4   42.36    5.90   0
   1 -16  -4   43.05    6.15   0
   1  16  -4   36.14   13.48   0
  -1 -16   4   46.85    6.48   0
  -1  16   4   45.11    6.28   0
  -1  16   4   38.34    7.44   0
   1  16  -4   39.78   12.76   0
   0  16  -4   23.89    4.25   0
   0 -16  -4   33.54    6.10   0
   0 -16   4   19.68    6.47   0
   0  16   4   24.84    6.39   0
   0 -16  -4   28.62    5.99   0
   0  16   4   27.76    6.09   0
  -1  16  -4   11.24    4.14   0
   1  16   4    9.29    4.07   0
  -1 -16  -4    9.52    5.88   0
  -1 -16  -4   19.64    5.90   0
   1 -16   4   11.51    6.42   0
   1  16   4    9.04    4.54   0
  -2 -16  -4   10.86    5.67   0
  -2  16  -4   13.36    5.82   0
   2  16   4   13.81    5.87   0
  -2 -16  -4   10.01    4.41   0
   2 -16   4   16.08    6.48   0
   2  16   4   12.27    6.58   0
  -3  16  -4   27.81    4.63   0
  -3 -16  -4   28.46    4.60   0
  -3 -16  -4   24.99    4.55   0
   3  16   4   40.65    6.01   0
   3  16   4   31.63    6.71   0
   3 -16   4   24.48    4.87   0
   1  17  -4   35.15    6.30   0
   1 -17  -4   33.49    6.51   0
  -1 -17   4   28.99    4.93   0
  -1  17   4   24.24    7.76   0
  -1  17   4   24.28    6.71   0
   1 -17  -4   36.20    6.49   0
   0  17  -4   15.90    6.24   0
   0 -17  -4   14.65    4.61   0
   0 -17  -4   23.06    7.52   0
   0 -17   4   10.87    6.59   0
   0  17   4   18.72    4.77   0
   0  17   4   10.63    7.65   0
   9   0  -5   14.39    6.22   0
   8   0  -5    3.60    5.73   0
  -7   0   5    1.36    7.35   0
   7   0  -5    1.84    7.25   0
   7   0  -5    5.84    5.40   0
   6   0  -5  251.35    9.93   0
  -6   0   5  247.51    9.63   0
   6   0  -5  239.31    5.08   0
   5   0  -5  679.53   11.81   0
  -5   0   5  717.32    6.86   0
  -5   0   5  656.35   12.79   0
   5   0  -5  632.44    6.80   0
   4   0  -5    0.87    4.92   0
  -4   0   5    7.78    3.85   0
  -4   0   5    1.84    7.43   0
   4   0  -5   -3.66    4.19   0
  -3   0   5  210.85    5.14   0
   3   0  -5  187.91    7.53   0
  -3   0   5  188.78    7.43   0
   3   0  -5  183.71    5.23   0
   2   0  -5 1117.23    8.95   0
  -2   0   5 1176.54    9.24   0
   2   0  -5 1175.80   11.15   0
  -2   0   5 1179.96   11.47   0
  -1   0   5  715.74    8.88   0
   1   0  -5  650.45    7.28   0
  -1   0   5  658.99    7.46   0
   0   0   5 1194.49   10.25   0
   0   0  -5 1093.95    9.32   0
   0   0   5 1073.50    9.54   0
   1   0   5   66.16    5.40   0
   1   0   5   64.85    4.13   0
  -1   0  -5   61.31    4.02   0
  -2   0  -5  777.19    7.48   0
   2   0   5  796.67    7.58   0
   2   0   5  737.86    7.30   0
   3   0   5    2.53    5.06   0
   3   0   5   -0.94    5.25   0
  -3   0  -5    1.44    5.17   0
   3   0   5   -0.64    5.35   0
  -4   0  -5   85.08    5.51   0
   4   0   5   70.58    4.08   0
   4   0   5   64.16    5.66   0
   4   0   5   72.46    5.63   0
   5   0   5  323.48    5.54   0
   5   0   5  308.90    5.37   0
   5   0   5  296.84    4.96   0
  -5   0  -5  343.21    6.29   0
   6   0   5  513.46    6.92   0
   6   0   5  525.39    7.50   0
   6   0   5  505.93    7.08   0
  -6   0  -5  572.72    7.30   0
   7   0   5  141.76    6.04   0
   7   0   5  155.52    6.47   0
   7   0   5  150.33    5.79   0
   8   0   5   92.49    5.95   0
   8   0   5   77.14    6.31   0
   8   0   5   94.87    5.93   0
   9   1  -5    9.74    9.73   0
   9   1  -5    8.91    4.36   0
   9  -1  -5    7.90    4.27   0
   8   1  -5  129.32    9.52   0
  -8  -1   5  129.70    8.70   0
   8   1  -5  101.08    4.59   0
   8  -1  -5  103.95    6.19   0
   7   1  -5  198.40    8.22   0
  -7  -1   5  195.34    8.42   0
   7   1  -5  193.07    6.14   0
   7  -1  -5  166.71    6.40   0
   6   1  -5  546.36   10.44   0
  -6  -1   5  525.18   10.66   0
   6   1  -5  531.66    6.29   0
   6  -1  -5  497.77    6.20   0
   5   1  -5  783.40   11.44   0
  -5   1   5  828.76    8.22   0
  -5   1   5  779.78   16.34   0
  -5  -1   5  753.96   12.34   0
  -5  -1   5  839.82    7.38   0
   5   1  -5  748.92    7.20   0
   5  -1  -5  754.83    7.20   0
   4   1  -5   40.49    5.85   0
  -4  -1   5   50.27    5.68   0
  -4   1   5   42.91    4.13   0
  -4  -1   5   34.38    6.53   0
   4   1  -5   36.81    4.37   0
   4  -1  -5   37.61    5.98   0
  -4   1   5   34.36    8.39   0
   3   1  -5    7.19    5.35   0
  -3   1   5    6.46    5.81   0
  -3  -1   5   18.70    5.80   0
  -3  -1   5    9.76    6.45   0
  -3   1   5    4.81    5.79   0
   3   1  -5    9.70    5.86   0
   3  -1  -5    5.62    5.87   0
   2   1  -5  792.07    8.91   0
  -2   1   5  823.84   10.13   0
   2  -1  -5  784.09    8.55   0
   2   1  -5  823.24    9.71   0
  -2  -1   5  851.76    8.14   0
  -2   1   5  806.67    8.66   0
  -2  -1   5  792.64    9.82   0
   1   1  -5  702.11    8.59   0
  -1  -1   5  672.08    8.62   0
  -1   1   5  684.30    8.77   0
   1   1  -5  637.52    8.16   0
   1  -1  -5  643.41    7.85   0
  -1  -1   5  645.13    7.29   0
  -1   1   5  631.22    7.14   0
   0   1   5  207.46    5.15   0
   0  -1   5  234.94    5.18   0
   0   1   5  235.81    6.46   0
   0   1  -5  227.20    6.13   0
   0  -1  -5  219.70    6.26   0
   0  -1   5  213.34    6.59   0
   1  -1   5  343.74    6.91   0
   1  -1   5  369.06    5.99   0
   1   1   5  336.18    6.98   0
   1   1   5  368.82    5.76   0
  -1   1  -5  352.83    6.80   0
  -1  -1  -5  347.80    6.66   0
   1   1   5  363.72    5.79   0
  -2   1  -5  362.89    6.75   0
  -2  -1  -5  360.62    5.70   0
   2  -1   5  381.66    6.94   0
   2  -1   5  345.23    6.65   0
   2   1   5  382.73    7.05   0
   2   1   5  353.41    5.92   0
   2   1   5  378.70    7.08   0
   3  -1   5  206.97    6.10   0
   3   1   5  208.39    6.12   0
   3  -1   5  186.08    5.95   0
  -3   1  -5  201.90    5.86   0
  -3  -1  -5  200.65    4.77   0
   3   1   5  212.27    6.29   0
   3   1   5  198.20    6.20   0
  -4   1  -5 1293.90    8.82   0
  -4  -1  -5 1366.77    9.57   0
   4  -1   5 1249.53    8.72   0
   4  -1   5 1316.08    8.97   0
   4   1   5 1304.22    8.82   0
   4   1   5 1258.87    9.18   0
   4  -1   5 1208.65    8.67   0
   4   1   5 1211.16    8.55   0
   5  -1   5  105.93    4.35   0
   5  -1   5  113.04    5.52   0
   5   1   5  101.10    5.62   0
   5   1   5  109.34    4.52   0
  -5  -1  -5  113.34    4.10   0
   5  -1   5  101.55    4.92   0
  -5   1  -5  116.85    4.23   0
   5   1   5  102.30    4.15   0
   6  -1   5    8.69    4.99   0
   6   1   5   13.69    5.12   0
   6   1   5   10.25    5.32   0
   6  -1   5    8.40    3.76   0
  -6  -1  -5    4.94    4.87   0
   6  -1   5   14.11    5.06   0
   6   1   5    8.92    4.86   0
  -6   1  -5    2.91    3.48   0
   7   1   5  171.54    4.99   0
   7  -1   5  184.31    6.32   0
   7  -1   5  179.11    6.40   0
   7   1   5  195.68    6.73   0
   7  -1   5  200.29    6.13   0
   7   1   5  185.22    5.94   0
  -7  -1  -5  229.21    6.16   0
   8  -1   5   60.23    4.54   0
   8   1   5   61.94    4.59   0
   8   1   5   61.82    4.87   0
   8  -1   5   56.76    6.35   0
   8  -1   5   73.87    5.88   0
   8   1   5   72.26    4.41   0
   9   2  -5   31.24    7.81   0
  -9  -2   5   40.51    6.54   0
   9   2  -5   28.61    6.12   0
   9  -2  -5   22.00    4.57   0
   8   2  -5  107.43    6.42   0
  -8  -2   5  102.01    6.37   0
   8   2  -5  100.88    6.00   0
   8  -2  -5  101.61    5.89   0
   7   2  -5   44.34    5.62   0
  -7  -2   5   42.10    6.13   0
   7   2  -5   42.15    4.04   0
   7  -2  -5   41.65    5.56   0
   6   2  -5   22.06    6.29   0
  -6  -2   5   19.70    5.86   0
   6   2  -5   22.16    5.35   0
   6  -2  -5   23.65    5.51   0
   5   2  -5 1045.48   12.05   0
  -5   2   5 1148.58    9.10   0
  -5  -2   5 1025.87   11.98   0
   5   2  -5 1034.15    8.26   0
   5  -2  -5 1046.26    9.09   0
   4   2  -5 1516.30   12.74   0
  -4   2   5 1579.23   20.52   0
  -4  -2   5 1645.86    9.86   0
  -4   2   5 1564.58    9.78   0
  -4   2   5 1462.43   21.41   0
  -4  -2   5 1460.01   13.45   0
   4   2  -5 1462.93    9.56   0
   4  -2  -5 1464.21   10.45   0
   3  -2  -5   82.71    6.10   0
   3   2  -5   73.54    5.67   0
  -3  -2   5   74.64    6.22   0
  -3   2   5   81.00    6.11   0
  -3  -2   5   73.46    5.15   0
   3   2  -5   75.77    6.42   0
  -3   2   5   75.52    6.59   0
  -2   2   5 2052.35   15.36   0
   2  -2  -5 1935.19   11.68   0
   2   2  -5 2075.92   13.25   0
  -2   2   5 1978.13   11.24   0
  -2  -2   5 2142.99   12.62   0
  -2  -2   5 1955.79   12.75   0
   2   2  -5 2001.40   12.27   0
   1   2  -5  490.56    7.52   0
  -1   2   5  539.56    8.28   0
   1   2  -5  520.30    6.75   0
  -1   2   5  535.93    8.17   0
   1  -2  -5  477.40    7.35   0
  -1  -2   5  513.11    7.89   0
  -1   2   5  486.41    6.40   0
  -1  -2   5  494.72    6.82   0
   0  -2   5   92.05    4.13   0
   0   2   5   87.22    5.59   0
   0   2   5   91.00    5.54   0
   0   2   5   89.33    4.37   0
   0   2  -5   97.70    5.28   0
   0   2  -5   79.56    4.24   0
   0  -2  -5   79.88    4.07   0
   0  -2   5   93.36    6.00   0
   1  -2   5 1059.52    9.01   0
   1  -2   5 1170.56    9.03   0
   1   2   5 1094.90    9.31   0
   1   2   5 1192.45    9.89   0
  -1   2  -5 1096.83    9.58   0
   1   2   5 1145.72    9.02   0
  -1  -2  -5 1123.04    9.35   0
  -2   2  -5  940.95    8.38   0
   2  -2   5  941.18    8.10   0
  -2  -2  -5  980.84    8.75   0
   2  -2   5  905.96    9.23   0
   2   2   5  957.44    9.09   0
   2   2   5  915.05    8.74   0
   3  -2   5   18.54    5.09   0
   3   2   5   19.59    4.06   0
   3  -2   5   10.74    5.27   0
  -3   2  -5   15.12    4.91   0
   3   2   5   17.14    5.54   0
  -3  -2  -5   15.58    5.06   0
  -4  -2  -5    7.02    3.40   0
  -4   2  -5   15.26    4.95   0
   4  -2   5    9.89    5.15   0
   4   2   5   10.82    5.35   0
   4  -2   5   10.42    3.55   0
   4   2   5   13.22    5.16   0
   5  -2   5  532.34    6.21   0
   5  -2   5  589.49    7.59   0
  -5  -2  -5  596.60    6.24   0
   5  -2   5  535.92    6.63   0
   5   2   5  582.63    6.65   0
   5   2   5  545.64    7.08   0
  -5   2  -5  601.16    6.70   0
   6  -2   5   89.27    5.37   0
   6  -2   5  110.09    5.54   0
   6   2   5   98.06    4.50   0
  -6   2  -5  116.90    5.25   0
  -6  -2  -5  108.16    5.49   0
   6  -2   5  105.92    5.43   0
   6   2   5  103.28    4.07   0
   7  -2   5   42.93    5.28   0
   7   2   5   36.42    4.02   0
   7  -2   5   40.45    4.21   0
  -7  -2  -5   48.13    3.99   0
   7   2   5   55.81    5.59   0
   7  -2   5   43.90    5.29   0
   7   2   5   49.42    5.42   0
   8  -2   5   19.13    5.98   0
   8  -2   5   20.92    6.09   0
   8   2   5   25.83    4.57   0
   8   2   5   25.60    5.74   0
   8  -2   5   17.50    5.61   0
   8   2   5   27.19    5.53   0
   9   3  -5   60.61    6.97   0
  -9  -3   5   73.24    6.98   0
   9   3  -5   67.30    6.50   0
   9  -3  -5   44.54    4.86   0
  -8  -3   5   37.37    7.37   0
   8   3  -5   42.94    5.70   0
   8  -3  -5   44.22    5.68   0
   8   3  -5   34.78    6.28   0
  -7  -3   5   30.35    5.65   0
   7   3  -5   31.85    4.03   0
   7  -3  -5   26.65    4.23   0
   7   3  -5   29.90    5.81   0
   6   3  -5   35.12    5.28   0
  -6  -3   5   31.00    5.93   0
   6   3  -5   42.30    3.92   0
   6  -3  -5   31.86    4.14   0
   5   3  -5   43.79    5.25   0
  -5   3   5   40.53    5.28   0
  -5  -3   5   41.30    6.20   0
   5   3  -5   44.39    5.73   0
   5  -3  -5   42.38    5.56   0
   4   3  -5   58.75    5.76   0
  -4  -3   5   65.91    4.29   0
  -4   3   5   58.52    5.91   0
  -4  -3   5   46.85    6.90   0
   4   3  -5   59.42    6.24   0
   4  -3  -5   53.91    5.95   0
   3  -3  -5  243.35    6.91   0
   3   3  -5  253.01    6.67   0
  -3   3   5  255.36    9.04   0
  -3  -3   5  273.85    5.76   0
  -3  -3   5  252.30    7.79   0
   3   3  -5  255.70    5.77   0
  -3   3   5  275.42    7.23   0
  -3   3   5  254.51    9.20   0
   2   3  -5  910.39    8.53   0
  -2   3   5  912.22   11.08   0
   2  -3  -5  889.75    9.12   0
  -2   3   5  922.98   11.36   0
  -2  -3   5  960.14    8.68   0
  -2   3   5  872.63    8.15   0
  -2  -3   5  888.64    9.82   0
   2   3  -5  878.60    9.53   0
   1   3  -5  264.22    6.62   0
   1   3  -5  297.07    6.45   0
  -1   3   5  302.53    7.10   0
  -1   3   5  295.13    7.01   0
   1  -3  -5  273.61    5.55   0
  -1  -3   5  283.65    7.02   0
  -1   3   5  264.13    5.61   0
  -1  -3   5  283.49    6.90   0
   0  -3   5  112.85    5.89   0
   0   3   5   86.35    4.31   0
   0   3  -5   95.39    4.43   0
   0   3  -5   94.60    5.72   0
   0   3   5   98.80    5.41   0
   0  -3  -5   90.84    5.87   0
   0  -3   5   92.80    6.02   0
   0   3   5  101.80    5.93   0
   1  -3   5  345.82    6.94   0
   1   3   5  303.76    5.64   0
  -1   3  -5  357.15    6.77   0
   1   3   5  336.24    5.64   0
  -1   3  -5  327.05    6.73   0
  -1  -3  -5  332.49    6.81   0
   1  -3   5  306.31    5.88   0
  -2   3  -5  360.00    6.99   0
   2  -3   5  370.50    7.01   0
   2  -3   5  343.69    7.37   0
  -2  -3  -5  367.85    5.63   0
   2   3   5  371.76    7.24   0
   2   3   5  353.64    7.03   0
   3  -3   5   65.77    3.96   0
   3  -3   5   69.44    4.47   0
   3   3   5   78.66    4.23   0
  -3   3  -5   70.49    4.18   0
   3   3   5   70.47    4.06   0
  -3  -3  -5   80.88    5.24   0
  -4  -3  -5   39.34    4.91   0
  -4   3  -5   39.27    5.07   0
   4  -3   5   30.44    5.08   0
   4   3   5   32.44    3.97   0
   4  -3   5   25.33    5.34   0
   4   3   5   26.85    5.17   0
  -5   3  -5  484.70    7.01   0
   5  -3   5  427.87    6.85   0
   5  -3   5  469.14    7.18   0
   5   3   5  446.14    7.32   0
   5  -3   5  447.97    7.13   0
  -5  -3  -5  476.09    5.70   0
   5   3   5  421.30    5.60   0
   6  -3   5   28.94    3.57   0
   6  -3   5   33.73    5.14   0
   6   3   5   32.83    5.83   0
   6  -3   5   32.61    5.29   0
  -6  -3  -5   35.91    5.04   0
   6   3   5   23.36    5.09   0
  -6   3  -5   34.93    3.86   0
   7   3   5  157.97    6.61   0
   7  -3   5  161.68    6.14   0
   7  -3   5  155.36    5.01   0
  -7  -3  -5  183.58    4.73   0
   7  -3   5  170.53    6.14   0
   7   3   5  166.29    4.75   0
   8  -3   5   52.58    6.06   0
   8  -3   5   55.34    6.41   0
   8   3   5   59.49    4.88   0
   8  -3   5   57.25    5.98   0
   8   3   5   63.03    5.83   0
  -9  -4   5   42.06    6.71   0
   9   4  -5   32.09    6.35   0
   9  -4  -5   34.62    6.25   0
   9   4  -5   20.58    6.56   0
  -8  -4   5   71.18    6.49   0
   8   4  -5   60.63    6.02   0
   8  -4  -5   54.50    4.47   0
   8   4  -5   68.65    6.32   0
  -7  -4   5    2.11    5.57   0
   7   4  -5   -0.84    5.51   0
   7  -4  -5    8.02    5.28   0
   7   4  -5    5.67    5.56   0
  -6  -4   5   42.51    5.96   0
   6   4  -5   35.32    4.19   0
   6  -4  -5   41.77    3.96   0
   6   4  -5   35.98    5.40   0
  -5   4   5  246.37    5.05   0
  -5  -4   5  230.57    7.31   0
   5   4  -5  237.41    6.50   0
   5  -4  -5  219.76    6.18   0
   5   4  -5  248.03    6.39   0
   4  -4  -5   87.61    5.99   0
   4   4  -5   81.97    5.85   0
  -4   4   5   95.12    4.63   0
  -4  -4   5   89.74    6.87   0
   4   4  -5   81.99    4.48   0
  -3   4   5   67.77    7.38   0
   3   4  -5   65.25    5.59   0
   3  -4  -5   62.02    4.45   0
  -3  -4   5   80.37    6.00   0
  -3   4   5   70.24    8.06   0
  -3   4   5   71.66    4.77   0
  -3  -4   5   66.00    6.40   0
   3   4  -5   73.64    6.16   0
   2   4  -5  437.71    7.16   0
  -2   4   5  434.65    8.53   0
   2  -4  -5  401.71    6.23   0
  -2   4   5  427.09    9.80   0
  -2  -4   5  453.22    6.50   0
  -2   4   5  433.51    7.75   0
  -2  -4   5  420.32    6.55   0
   2   4  -5  409.81    6.47   0
   1   4  -5  140.40    5.93   0
   1   4  -5  141.31    4.51   0
  -1   4   5  161.50    6.18   0
  -1   4   5  144.98    6.68   0
   1  -4  -5  142.91    6.10   0
  -1  -4   5  164.75    6.49   0
  -1  -4   5  150.30    5.00   0
  -1   4   5  150.10    6.32   0
   0   4   5   53.55    5.77   0
   0   4  -5   62.42    5.31   0
   0   4  -5   55.43    5.47   0
   0   4   5   56.60    5.55   0
   0  -4  -5   53.72    5.51   0
   0  -4   5   59.70    5.97   0
   0  -4   5   50.37    5.56   0
   1  -4   5  275.17    5.52   0
   1   4   5  261.36    5.55   0
  -1   4  -5  273.24    5.30   0
   1   4   5  273.23    5.60   0
  -1   4  -5  259.77    5.63   0
   1  -4   5  264.35    5.98   0
  -1  -4  -5  266.64    6.55   0
  -2   4  -5   94.86    5.68   0
   2  -4   5   92.15    5.81   0
   2  -4   5   92.18    6.26   0
  -2  -4  -5   99.78    5.66   0
  -2   4  -5  102.89    4.31   0
   2   4   5   88.20    6.22   0
   2   4   5   97.07    4.31   0
   3  -4   5  102.09    4.25   0
   3  -4   5  104.63    6.05   0
   3   4   5  108.40    5.96   0
  -3   4  -5  108.22    4.48   0
   3   4   5  108.16    5.48   0
  -3  -4  -5  113.09    5.34   0
  -4  -4  -5  217.63    4.66   0
   4  -4   5  210.81    6.16   0
   4  -4   5  194.32    5.00   0
   4   4   5  204.81    6.32   0
   4   4   5  189.63    5.70   0
  -4   4  -5  216.70    6.07   0
   5  -4   5  166.86    4.69   0
   5   4   5  184.71    6.23   0
   5  -4   5  173.42    5.94   0
  -5  -4  -5  205.31    5.64   0
  -5   4  -5  209.58    5.91   0
   5   4   5  173.22    4.44   0
   6  -4   5  268.68    6.41   0
  -6   4  -5  281.75    6.63   0
   6  -4   5  260.65    6.42   0
   6   4   5  268.69    7.06   0
   6  -4   5  258.44    6.56   0
  -6  -4  -5  281.36    6.20   0
   6   4   5  281.80    6.31   0
   7  -4   5    5.87    5.35   0
   7  -4   5    8.66    5.26   0
   7   4   5   10.11    5.95   0
  -7  -4  -5    5.17    5.18   0
   7  -4   5   12.47    5.45   0
   7   4   5    2.25    3.78   0
   8  -4   5   17.58    5.91   0
   8  -4   5   15.36    5.98   0
   8   4   5    8.96    4.57   0
   8  -4   5   13.81    5.94   0
   8   4   5   20.77    5.84   0
  -8  -5   5  115.10    7.11   0
   8   5  -5  114.02    6.36   0
   8  -5  -5   92.37    4.92   0
   8   5  -5  134.22    6.90   0
  -7  -5   5   -3.54    5.90   0
   7   5  -5    2.27    3.76   0
   7  -5  -5    7.69    5.17   0
   7   5  -5    7.43    5.47   0
  -6  -5   5  124.74    6.84   0
  -6   5   5  136.59    5.78   0
   6   5  -5  121.67    4.50   0
   6  -5  -5  107.97    4.54   0
   6   5  -5  123.38    4.95   0
  -5  -5   5  199.32    6.90   0
  -5   5   5  209.97    5.91   0
   5   5  -5  224.00    6.43   0
   5   5  -5  190.27    6.21   0
   5  -5  -5  185.88    4.62   0
   4   5  -5   57.99    5.64   0
   4  -5  -5   55.39    4.12   0
  -4   5   5   54.17    4.22   0
  -4  -5   5   58.82    6.52   0
   4   5  -5   50.24    4.45   0
   3   5  -5  404.57    6.09   0
  -3   5   5  396.77   11.54   0
   3  -5  -5  382.20    7.25   0
  -3  -5   5  418.45    7.22   0
  -3   5   5  379.51   12.98   0
  -3   5   5  399.34    6.29   0
  -3  -5   5  382.79    7.84   0
   3   5  -5  384.82    6.26   0
   2   5  -5   68.57    5.34   0
  -2   5   5   65.73    6.74   0
   2  -5  -5   60.46    5.85   0
  -2  -5   5   65.56    5.62   0
  -2   5   5   61.13    6.42   0
  -2   5   5   69.46    6.10   0
  -2  -5   5   64.10    6.36   0
   2   5  -5   68.70    6.00   0
   1   5  -5  263.83    6.88   0
   1   5  -5  295.67    6.61   0
  -1   5   5  274.79    7.62   0
   1  -5  -5  280.80    6.72   0
  -1  -5   5  289.93    7.42   0
  -1  -5   5  297.27    7.12   0
  -1   5   5  276.08    7.02   0
   0   5   5   55.25    4.46   0
   0   5  -5   68.46    5.71   0
   0   5  -5   56.79    5.88   0
   0   5   5   61.07    5.86   0
   0  -5   5   62.34    5.00   0
   0  -5  -5   54.77    5.61   0
   0  -5   5   65.22    6.12   0
  -1   5  -5   60.82    5.53   0
   1   5   5   50.52    5.61   0
   1   5   5   62.95    5.82   0
  -1   5  -5   70.49    4.37   0
   1  -5   5   58.43    6.33   0
   1  -5   5   62.04    4.32   0
  -1  -5  -5   61.44    4.03   0
   2  -5   5  189.35    6.12   0
  -2   5  -5  192.84    6.41   0
  -2   5  -5  199.59    4.79   0
   2   5   5  188.99    5.19   0
   2   5   5  182.72    6.07   0
  -2  -5  -5  207.62    5.89   0
   2  -5   5  179.89    5.54   0
   3  -5   5  102.41    4.32   0
   3  -5   5  108.33    5.98   0
   3   5   5  106.92    6.08   0
   3   5   5  100.42    5.36   0
  -3   5  -5  115.75    5.66   0
  -3  -5  -5  109.21    3.98   0
   4  -5   5   85.18    5.49   0
  -4  -5  -5   90.19    3.83   0
   4   5   5   81.99    4.38   0
  -4   5  -5   96.40    5.38   0
   4  -5   5   79.92    5.61   0
   4   5   5   95.38    5.28   0
   5  -5   5  136.08    5.91   0
   5  -5   5  136.39    5.95   0
   5   5   5  157.58    6.03   0
  -5   5  -5  157.84    5.84   0
  -5  -5  -5  145.50    4.14   0
   5   5   5  136.68    4.24   0
   6  -5   5    1.23    3.34   0
   6  -5   5    5.54    5.05   0
   6   5   5    1.16    4.10   0
   6  -5   5    5.08    5.09   0
  -6  -5  -5   -0.81    3.49   0
   6   5   5   -2.80    4.94   0
   7  -5   5   42.95    4.09   0
   7  -5   5   39.07    5.47   0
   7   5   5   42.43    4.67   0
   7  -5   5   44.42    5.73   0
  -7  -5  -5   42.14    4.24   0
   7   5   5   46.58    5.64   0
   8  -5   5   63.70    4.82   0
   8  -5   5   81.92    6.54   0
   8   5   5   75.83    5.43   0
   8  -5   5  101.49    6.46   0
   8   5   5   87.46    6.19   0
   8   6  -5   41.13    4.49   0
  -8  -6   5   48.53    6.59   0
   8  -6  -5   35.51    4.47   0
   8   6  -5   46.42    6.21   0
  -7  -6   5   47.34    6.34   0
   7   6  -5   51.01    5.78   0
   7  -6  -5   37.50    5.61   0
   7   6  -5   45.04    5.72   0
  -6   6   5   52.50    4.13   0
  -6  -6   5   51.13    6.30   0
   6   6  -5   45.70    5.68   0
   6   6  -5   44.17    5.36   0
   6  -6  -5   49.42    5.54   0
   5  -6  -5  222.28    6.22   0
  -5   6   5  245.01    6.05   0
  -5  -6   5  231.02    6.75   0
   5   6  -5  236.24    6.53   0
   5   6  -5  240.61    6.54   0
   4  -6  -5   -4.13    4.96   0
  -4   6   5    3.64    5.16   0
  -4  -6   5    6.27    5.78   0
   4   6  -5    5.32    3.72   0
   4   6  -5    2.92    5.25   0
   3   6  -5  122.41    5.84   0
  -3   6   5  121.74    7.82   0
   3  -6  -5  111.11    5.94   0
  -3   6   5  109.16   10.60   0
  -3   6   5  109.85    4.86   0
  -3  -6   5  114.05    5.05   0
   3   6  -5  108.39    6.30   0
   2   6  -5   29.82    5.68   0
   2  -6  -5   19.10    4.15   0
  -2  -6   5   34.18    5.29   0
  -2   6   5   30.31    7.57   0
  -2  -6   5   27.22    6.33   0
  -2   6   5   28.51    6.02   0
   2   6  -5   29.87    5.87   0
   1   6  -5  366.47    7.76   0
   1   6  -5  400.16    7.07   0
  -1   6   5  393.77    8.55   0
  -1  -6   5  398.61    7.88   0
   1  -6  -5  354.14    5.87   0
  -1  -6   5  395.81    7.81   0
  -1   6   5  373.67    7.45   0
   0   6   5  221.50    6.61   0
   0   6  -5  251.74    6.42   0
   0   6  -5  220.20    5.75   0
   0   6   5  241.36    7.08   0
   0  -6   5  250.66    7.59   0
   0  -6  -5  237.77    5.11   0
   0  -6   5  236.60    5.42   0
  -1  -6  -5  175.88    6.05   0
  -1   6  -5  183.67    4.64   0
   1   6   5  157.08    4.84   0
   1   6   5  164.29    4.85   0
  -1   6  -5  174.55    6.59   0
   1  -6   5  184.33    7.32   0
   1  -6   5  180.50    6.22   0
  -2   6  -5  190.47    6.36   0
  -2   6  -5  206.81    5.99   0
  -2  -6  -5  192.70    5.94   0
   2   6   5  192.17    6.19   0
   2   6   5  204.81    6.79   0
   2  -6   5  192.92    6.76   0
   2  -6   5  207.88    6.08   0
   3  -6   5  217.23    4.86   0
   3  -6   5  209.41    6.98   0
  -3   6  -5  231.32    6.06   0
   3   6   5  200.24    6.74   0
   3   6   5  211.89    5.89   0
  -3   6  -5  231.60    7.48   0
  -3  -6  -5  237.14    6.07   0
   4  -6   5    4.71    3.62   0
   4  -6   5    4.75    4.99   0
  -4  -6  -5   -1.72    3.29   0
   4   6   5   -7.59    5.62   0
   4   6   5    1.55    4.90   0
  -4   6  -5    2.00    4.95   0
   5  -6   5  300.04    6.33   0
   5  -6   5  287.97    7.05   0
   5   6   5  294.12    6.56   0
   5   6   5  280.09    5.91   0
  -5   6  -5  323.04    7.08   0
  -5  -6  -5  313.87    4.94   0
   6  -6   5   42.35    5.48   0
   6  -6   5   37.40    5.60   0
   6   6   5   43.97    5.82   0
   6   6   5   42.01    3.90   0
  -6  -6  -5   36.98    5.02   0
   7  -6   5   32.18    5.80   0
   7  -6   5   34.16    4.33   0
   7   6   5   42.46    4.67   0
   7  -6   5   40.85    5.73   0
   7   6   5   41.81    5.32   0
  -7  -6  -5   40.79    5.38   0
   8  -6   5   73.25    5.21   0
   8  -6   5   84.66    6.42   0
   8   6   5   92.54    5.78   0
   8  -6   5  117.11    6.99   0
   8   6   5   77.38    4.86   0
  -8  -7   5   66.46    6.39   0
   8   7  -5   46.51    6.35   0
   8   7  -5   56.44    6.27   0
   8  -7  -5   40.29    6.12   0
  -7  -7   5   29.44    6.02   0
   7   7  -5   14.82    4.07   0
   7   7  -5   25.36    5.62   0
   7  -7  -5   13.34    4.18   0
   6  -7  -5   12.11    3.88   0
  -6   7   5   13.67    3.71   0
  -6  -7   5   13.95    6.22   0
   6   7  -5   13.28    3.60   0
   6   7  -5   13.78    5.60   0
   5  -7  -5  118.94    5.76   0
  -5  -7   5  135.30    4.97   0
  -5   7   5  148.46    5.94   0
   5   7  -5  143.13    4.49   0
   5   7  -5  139.95    5.95   0
   4  -7  -5  129.48    5.75   0
  -4   7   5  146.69    5.87   0
  -4  -7   5  119.64    5.11   0
   4   7  -5  147.51    6.09   0
   4   7  -5  138.99    5.79   0
   3   7  -5  178.69    4.52   0
   3  -7  -5  170.51    6.21   0
  -3   7   5  191.99    6.53   0
  -3   7   5  173.15    9.68   0
  -3  -7   5  167.09    5.08   0
  -3   7   5  182.11    8.51   0
   3   7  -5  180.92    6.82   0
   2   7  -5   21.24    5.35   0
  -2  -7   5   19.66    5.33   0
   2  -7  -5   21.86    4.02   0
  -2   7   5   18.52    8.09   0
  -2  -7   5   16.73    6.42   0
  -2   7   5   21.25    5.67   0
   2   7  -5   18.45    5.73   0
   1   7  -5   42.48    6.08   0
   1   7  -5   47.53    4.16   0
  -1  -7   5   49.67    5.87   0
  -1   7   5   37.52    6.77   0
   1  -7  -5   51.92    5.31   0
  -1  -7   5   46.52    4.75   0
  -1   7   5   46.12    4.36   0
   0   7   5  132.89    4.70   0
   0   7  -5  147.58    4.59   0
   0   7  -5  133.26    4.91   0
   0   7   5  143.21    7.02   0
   0  -7   5  155.48    6.62   0
   0  -7   5  148.81    4.94   0
   0  -7  -5  141.13    5.82   0
  -1  -7  -5  173.48    4.73   0
  -1   7  -5  177.04    5.95   0
   1   7   5  159.90    4.79   0
  -1  -7  -5  172.39    6.02   0
   1   7   5  161.45    5.21   0
   1  -7   5  185.45    7.55   0
  -1   7  -5  167.61    6.43   0
   1  -7   5  163.56    4.90   0
  -2   7  -5  134.30    6.22   0
  -2   7  -5  121.43    4.32   0
   2   7   5  122.73    5.75   0
   2   7   5  116.76    4.79   0
  -2  -7  -5  129.40    5.62   0
   2  -7   5  116.67    8.15   0
  -2  -7  -5  141.62    4.55   0
   2  -7   5  116.11    5.80   0
   3   7   5   96.06    5.32   0
  -3  -7  -5  115.53    5.80   0
  -3   7  -5  111.04    5.62   0
   3   7   5   99.27    4.55   0
  -3  -7  -5  101.48    4.26   0
  -3   7  -5  111.78    5.96   0
   3  -7   5  102.50    6.41   0
   3  -7   5  107.37    5.68   0
   4  -7   5  177.15    5.98   0
   4  -7   5  173.47    6.70   0
  -4   7  -5  195.71    6.58   0
  -4  -7  -5  192.93    5.55   0
   4   7   5  177.12    4.88   0
   4   7   5  164.64    4.40   0
   5  -7   5    5.27    3.61   0
   5  -7   5   -2.27    5.24   0
   5   7   5   -3.07    5.77   0
   5   7   5    1.72    3.56   0
  -5  -7  -5    3.64    3.56   0
   6  -7   5   40.81    4.07   0
   6  -7   5   46.19    5.75   0
   6   7   5   41.73    4.49   0
   6   7   5   51.11    5.31   0
  -6  -7  -5   50.90    3.92   0
   7  -7   5    0.01    5.54   0
   7  -7   5    5.29    5.57   0
   7  -7   5    7.92    5.80   0
   7   7   5    0.11    6.55   0
   7   7   5    3.44    5.40   0
  -7  -7  -5    5.22    3.92   0
   8  -8  -5   77.54    6.68   0
  -8  -8   5   81.66    7.15   0
   8   8  -5  112.82    6.97   0
   8   8  -5   88.93    6.88   0
   7  -8  -5   29.19    5.70   0
   7   8  -5   34.81    5.99   0
  -7  -8   5   31.19    6.47   0
   7   8  -5   32.30    5.95   0
   6  -8  -5    4.34    3.76   0
  -6   8   5    2.24    3.70   0
  -6  -8   5    4.37    5.98   0
   6   8  -5    3.20    5.42   0
   6   8  -5    3.57    3.83   0
   5  -8  -5   25.07    5.23   0
  -5   8   5   31.28    3.79   0
  -5  -8   5   25.20    6.12   0
   5   8  -5   26.89    4.00   0
   5   8  -5   31.55    5.36   0
   4  -8  -5   16.20    5.20   0
  -4   8   5   21.72    5.19   0
  -4  -8   5   16.96    5.65   0
   4   8  -5   19.05    5.30   0
   4   8  -5   24.41    5.01   0
   3  -8  -5   98.71    5.57   0
  -3   8   5  101.60    6.26   0
  -3  -8   5  100.66    6.50   0
  -3   8   5   97.49    8.15   0
   3   8  -5  108.25    6.28   0
   3   8  -5   95.59    3.95   0
   2   8  -5  148.56    5.84   0
   2  -8  -5  146.00    6.07   0
  -2   8   5  139.89    7.56   0
  -2  -8   5  159.37    6.72   0
  -2   8   5  145.96    6.30   0
   2   8  -5  141.07    5.00   0
   1   8  -5  476.78    8.15   0
   1   8  -5  550.35    7.39   0
  -1  -8   5  517.11    7.28   0
  -1   8   5  470.88    9.02   0
   1  -8  -5  483.92    6.09   0
  -1  -8   5  510.61    7.89   0
   1  -8  -5  531.60    8.30   0
  -1   8   5  497.43    6.30   0
   0  -8  -5   53.81    5.68   0
   0   8  -5   51.93    3.90   0
   0   8   5   44.74    4.23   0
   0   8  -5   46.16    5.87   0
   0  -8   5   55.31    5.77   0
   0   8   5   59.55    6.44   0
   0  -8   5   53.31    4.36   0
   0  -8  -5   53.57    5.13   0
  -1   8  -5  105.69    4.21   0
  -1  -8  -5  112.13    5.37   0
   1   8   5   94.91    5.56   0
  -1  -8  -5  100.69    4.60   0
   1   8   5  104.42    6.32   0
   1  -8   5  115.79    7.75   0
  -1   8  -5  102.43    6.03   0
   1  -8   5   95.24    6.02   0
  -2   8  -5  439.85    6.83   0
  -2   8  -5  434.13    8.73   0
  -2  -8  -5  453.63    5.99   0
   2   8   5  414.62    5.69   0
   2   8   5  408.59    6.16   0
  -2  -8  -5  448.97    6.66   0
   2  -8   5  458.99   10.12   0
   2  -8   5  442.48    7.14   0
  -3   8  -5   85.27    5.42   0
  -3   8  -5   91.30    6.64   0
  -3  -8  -5   94.46    4.38   0
   3   8   5   85.84    6.29   0
   3   8   5   84.47    5.30   0
   3  -8   5   83.42    6.43   0
   3  -8   5   76.39    4.15   0
  -3  -8  -5   88.05    3.89   0
   4  -8   5   55.74    7.16   0
  -4   8  -5   66.36    5.53   0
  -4   8  -5   64.96    4.03   0
  -4  -8  -5   57.04    5.15   0
   4   8   5   45.64    4.26   0
   4   8   5   48.37    3.85   0
  -4  -8  -5   71.42    5.71   0
   4  -8   5   55.16    5.42   0
  -5  -8  -5  205.71    4.67   0
   5  -8   5  171.23    8.07   0
   5   8   5  179.99    5.17   0
   5   8   5  178.75    5.81   0
   5  -8   5  189.01    6.23   0
  -6  -8  -5   14.15    3.62   0
   6  -8   5   14.21    6.00   0
   6   8   5   21.56    6.22   0
   6   8   5   20.25    5.26   0
   6  -8   5   19.90    5.34   0
   7   8   5   80.40    6.79   0
   7  -8   5   72.25    6.23   0
   7   8   5   64.03    4.48   0
   7  -8   5   79.28    6.95   0
   7  -8   5   61.51    4.81   0
   7  -9  -5    8.93    5.68   0
  -7  -9   5    9.41    6.35   0
   7   9  -5    7.19    5.93   0
   7   9  -5    7.46    5.81   0
   6  -9  -5   80.18    5.96   0
  -6   9   5   97.42    5.78   0
  -6  -9   5   93.04    6.63   0
   6   9  -5   92.51    6.16   0
   6   9  -5   98.66    6.14   0
   5  -9  -5  102.40    5.94   0
  -5   9   5  110.64    6.05   0
  -5  -9   5  105.43    6.26   0
   5   9  -5  106.77    4.63   0
   5   9  -5  108.51    5.86   0
   4  -9  -5    5.32    3.68   0
  -4   9   5   12.24    5.30   0
  -4  -9   5   12.58    5.95   0
   4   9  -5    4.88    5.62   0
   4   9  -5    4.21    3.63   0
   3  -9  -5  200.97    5.95   0
  -3   9   5  201.00    6.35   0
  -3  -9   5  191.46    6.97   0
   3   9  -5  210.23    6.60   0
  -3   9   5  191.72    8.57   0
   3   9  -5  187.61    6.17   0
   2   9  -5  217.77    6.16   0
   2  -9  -5  213.31    5.21   0
  -2   9   5  199.91    7.78   0
  -2  -9   5  214.00    5.47   0
  -2   9   5  220.58    6.55   0
   2   9  -5  214.13    6.82   0
   1   9  -5   95.60    4.19   0
   1   9  -5   91.02    5.93   0
  -1   9   5   87.43    6.47   0
   1  -9  -5  104.30    5.60   0
  -1  -9   5  102.58    6.24   0
   1  -9  -5   98.98    5.34   0
  -1   9   5   91.88    4.44   0
   0  -9  -5  108.63    5.37   0
   0  -9   5  119.23    6.25   0
   0   9  -5  127.80    5.68   0
   0   9   5  109.47    5.58   0
   0  -9  -5  122.41    5.88   0
   0   9  -5  115.42    6.23   0
   0   9   5  108.04    6.64   0
   0  -9   5  115.99    6.19   0
  -1   9  -5    7.91    5.30   0
   1   9   5   12.37    3.58   0
  -1  -9  -5   14.37    4.90   0
  -1  -9  -5   12.72    4.63   0
   1  -9   5   12.67    6.44   0
   1   9   5    8.13    4.30   0
  -1   9  -5   12.63    4.87   0
   1  -9   5   14.21    5.62   0
  -2   9  -5  216.74    6.04   0
  -2  -9  -5  197.64    4.56   0
   2   9   5  182.18    4.77   0
  -2   9  -5  208.84    7.00   0
   2   9   5  188.80    5.19   0
   2  -9   5  214.07    7.40   0
  -2  -9  -5  203.64    4.73   0
   2  -9   5  178.08    4.72   0
  -3  -9  -5   21.72    3.55   0
  -3   9  -5   24.29    3.72   0
  -3  -9  -5   24.68    3.88   0
   3   9   5   24.85    3.68   0
   3   9   5   23.12    4.32   0
   3  -9   5   24.60    6.81   0
   3  -9   5   16.10    5.41   0
  -3   9  -5   23.84    6.30   0
  -4  -9  -5  147.04    6.12   0
  -4   9  -5  146.87    4.31   0
   4   9   5  136.88    4.86   0
   4   9   5  128.96    5.87   0
  -4  -9  -5  149.86    5.69   0
   4  -9   5  134.13    8.21   0
   4  -9   5  122.30    5.71   0
   5  -9   5   16.56    6.94   0
  -5  -9  -5   22.31    5.08   0
   5   9   5   20.72    4.19   0
  -5  -9  -5   19.75    5.75   0
   5   9   5   11.95    5.25   0
   5  -9   5   21.14    5.59   0
   6  -9   5   22.99    7.34   0
  -6  -9  -5   32.42    3.96   0
   6   9   5   28.27    4.49   0
   6   9   5   31.67    5.53   0
   6  -9   5   29.98    5.79   0
   7  -9   5   95.67    7.61   0
   7   9   5   86.23    7.18   0
   7   9   5   69.12    4.77   0
   7  -9   5   57.85    6.54   0
   7 -10  -5   37.88    6.15   0
  -7 -10   5   39.33    6.84   0
   7  10  -5   38.95    4.55   0
   7  10  -5   38.63    4.29   0
   7  10  -5   51.62    6.50   0
   6 -10  -5   20.89    5.53   0
  -6  10   5   21.39    5.58   0
  -6 -10   5   22.28    6.12   0
   6  10  -5   19.41    4.38   0
   6  10  -5   20.57    5.56   0
  -5  10   5  292.02    6.77   0
  -5 -10   5  272.40    6.91   0
   5  10  -5  263.81    5.90   0
   5 -10  -5  240.77    5.49   0
   5  10  -5  265.84    6.90   0
  -4  10   5   32.11   11.27   0
  -4  10   5   35.91   11.69   0
   4 -10  -5   30.52    5.26   0
  -4  10   5   34.86    5.51   0
  -4 -10   5   36.18    6.20   0
   4  10  -5   34.15    5.64   0
   4  10  -5   29.64    5.50   0
   3 -10  -5   -2.43    3.53   0
  -3  10   5    2.23    5.40   0
  -3 -10   5    3.20    5.87   0
   3  10  -5    6.74    5.60   0
  -3  10   5   -1.08    7.06   0
   3  10  -5   -0.06    5.06   0
   2  10  -5  121.90    5.72   0
   2 -10  -5  121.02    6.23   0
  -2  10   5  118.22    6.78   0
  -2 -10   5  124.24    6.34   0
   2 -10  -5  109.12    4.31   0
  -2  10   5  104.02    4.56   0
   2  10  -5  112.01    6.09   0
   1  10  -5  734.65    6.97   0
   1 -10  -5  753.76    9.22   0
   1  10  -5  683.42   10.19   0
  -1  10   5  683.34    9.54   0
  -1 -10   5  724.82    8.33   0
   1 -10  -5  760.99    8.16   0
  -1  10   5  705.81    8.30   0
   0  10  -5  117.58    5.57   0
   0  10   5  110.87    4.23   0
   0 -10  -5  118.16    4.21   0
   0  10  -5  116.21    5.89   0
   0  10   5  113.37    6.57   0
   0 -10   5  124.77    4.72   0
   0 -10  -5  128.56    5.81   0
  -1  10  -5   47.08    3.89   0
   1  10   5   41.24    5.31   0
  -1 -10  -5   43.37    4.95   0
   1  10   5   44.41    5.77   0
   1 -10   5   47.92    4.05   0
  -1 -10  -5   53.34    5.27   0
  -1  10  -5   45.08    6.24   0
  -2  10  -5  319.40    5.39   0
  -2 -10  -5  315.37    5.37   0
   2 -10   5  327.49   10.57   0
   2  10   5  291.69    6.34   0
   2  10   5  305.81    7.04   0
  -2 -10  -5  336.31    6.25   0
   2 -10   5  302.20    5.54   0
  -2  10  -5  326.38   10.27   0
  -3 -10  -5   40.78    3.59   0
  -3  10  -5   41.82    5.17   0
  -3 -10  -5   38.88    3.83   0
   3  10   5   33.03    3.64   0
   3 -10   5   42.26    8.83   0
   3  10   5   35.04    5.95   0
  -3  10  -5   42.44    7.76   0
   3 -10   5   45.53    5.49   0
  -4  10  -5   50.70    4.22   0
  -4 -10  -5   55.81    5.89   0
   4  10   5   55.43    4.47   0
   4  10   5   53.54    5.40   0
   4 -10   5   56.51    9.35   0
  -4 -10  -5   59.40    3.72   0
   4 -10   5   54.46    3.99   0
  -5 -10  -5   -2.63    5.07   0
   5  10   5    7.19    6.10   0
   5  10   5    6.34    5.27   0
  -5 -10  -5    1.31    4.20   0
   5 -10   5    2.73    9.19   0
   5 -10   5    2.16    3.82   0
  -6 -10  -5   41.47    6.19   0
   6  10   5   39.66    6.28   0
   6  10   5   33.97    5.87   0
   6 -10   5   16.17    4.26   0
  -6 -10  -5   33.37    4.22   0
   6 -10   5   36.87    8.90   0
  -6 -11   5   26.83    6.48   0
   6 -11  -5   15.80    5.50   0
   6  11  -5   22.70    6.09   0
   6  11  -5   13.28    4.35   0
   6  11  -5   17.78    4.06   0
   5 -11  -5   21.33    5.54   0
  -5  11   5   20.64    5.64   0
  -5 -11   5   22.09    6.31   0
   5  11  -5   25.38    5.88   0
   5  11  -5   21.26    5.58   0
  -4  11   5  154.38   11.15   0
   4 -11  -5  152.17    6.14   0
  -4  11   5  176.32    6.47   0
  -4 -11   5  151.83    6.59   0
   4  11  -5  162.23    5.31   0
   4  11  -5  158.54    6.11   0
  -3  11   5   31.21    4.16   0
  -3 -11   5   29.86    6.15   0
   3 -11  -5   28.37    4.90   0
   3  11  -5   27.27    6.13   0
  -3  11   5   22.35    5.76   0
   3  11  -5   24.82    5.34   0
   2  11  -5   32.36    5.47   0
   2 -11  -5   35.41    5.58   0
  -2 -11   5   27.40    4.42   0
  -2  11   5   29.75    6.14   0
  -2  11   5   33.91    5.58   0
   2 -11  -5   34.35    5.38   0
   2  11  -5   34.65    5.33   0
   1  11  -5   63.85    5.37   0
   1 -11  -5   67.42    5.26   0
   1  11  -5   55.83    5.66   0
   1 -11  -5   61.18    4.23   0
  -1  11   5   61.32    6.45   0
  -1 -11   5   59.26    5.91   0
  -1  11   5   64.66    5.45   0
   0  11  -5  277.48    6.25   0
   0  11   5  248.04    5.26   0
   0 -11  -5  287.25    6.29   0
   0 -11  -5  288.26    6.68   0
   0  11  -5  242.55    8.45   0
   0  11   5  270.29    7.21   0
   0 -11   5  254.25    6.57   0
  -1  11  -5  171.94    9.06   0
  -1  11  -5  177.77    4.86   0
   1  11   5  158.28    5.87   0
  -1 -11  -5  188.99    6.14   0
   1  11   5  170.67    6.76   0
  -1 -11  -5  183.83    5.68   0
   1 -11   5  173.54    6.46   0
  -2  11  -5   91.82    5.66   0
  -2  11  -5   97.37   14.32   0
  -2 -11  -5  103.27    5.54   0
   2  11   5   86.40    4.25   0
   2  11   5   83.13    4.53   0
   2 -11   5   94.24    6.09   0
  -2 -11  -5   92.79    4.09   0
  -3  11  -5  114.65    4.25   0
  -3 -11  -5  119.55    5.43   0
  -3 -11  -5  117.19    4.31   0
   3  11   5  108.90    5.68   0
   3  11   5  104.68    6.68   0
   3 -11   5  104.77    6.13   0
  -4  11  -5  186.29    6.19   0
  -4 -11  -5  162.33    6.35   0
   4  11   5  161.93    4.81   0
   4  11   5  160.59    5.31   0
   4 -11   5  144.96    5.08   0
  -4 -11  -5  174.19    4.74   0
  -5 -11  -5   34.29    6.11   0
   5  11   5   16.70    4.60   0
   5  11   5   29.29    5.31   0
   5 -11   5   23.32    4.21   0
  -5 -11  -5   32.79    5.50   0
  -6 -11  -5   10.81    4.42   0
  -6 -11  -5    4.51    5.47   0
   6  11   5   18.38    6.41   0
   6  11   5   10.86    5.59   0
   6 -11   5    7.05    4.17   0
   6 -12  -5    6.81    6.21   0
  -6 -12   5    1.78    4.72   0
   6  12  -5    7.10    5.68   0
   6  12  -5    6.94    5.96   0
   6  12  -5    4.75    5.89   0
   5  12  -5   96.07    5.98   0
  -5  12   5  112.13    6.29   0
   5 -12  -5   96.54    6.22   0
  -5 -12   5  115.28    6.79   0
   5  12  -5  104.02    6.47   0
   5  12  -5   91.43    6.28   0
  -4  12   5   23.42    8.16   0
  -4  12   5   34.11    5.79   0
  -4 -12   5   25.49    6.19   0
   4 -12  -5   19.94    5.54   0
   4  12  -5   27.70    4.40   0
   4  12  -5   23.97    4.07   0
   3 -12  -5   91.79    6.38   0
  -3  12   5   85.00    4.68   0
  -3 -12   5   73.29    6.77   0
   3  12  -5   82.35    6.35   0
   3 -12  -5   88.32    5.77   0
  -3  12   5   76.53    7.80   0
   3  12  -5   85.78    5.96   0
   2  12  -5   54.63    4.16   0
   2 -12  -5   59.14    5.90   0
  -2 -12   5   58.01    6.30   0
  -2  12   5   59.48    6.38   0
  -2  12   5   54.80    5.67   0
   2  12  -5   50.22    6.21   0
   2 -12  -5   56.64    5.36   0
   1  12  -5   45.79    4.10   0
   1  12  -5   44.85    5.79   0
   1 -12  -5   56.49    5.26   0
   1 -12  -5   47.31    5.45   0
  -1  12   5   46.74    6.14   0
  -1 -12   5   48.09    4.44   0
  -1  12   5   44.01    5.63   0
   0  12   5   46.14    4.04   0
   0  12  -5   58.67    4.12   0
   0 -12  -5   44.83    3.86   0
   0  12  -5   44.49    6.93   0
   0  12   5   42.68    4.71   0
   0 -12   5   47.18    5.93   0
   0 -12  -5   49.41    5.77   0
  -1  12  -5   42.79    4.16   0
   1  12   5   36.65    3.99   0
  -1  12  -5   50.53   10.55   0
  -1 -12  -5   52.80    5.42   0
  -1  12  -5   45.09   10.46   0
   1  12   5   41.76    6.06   0
  -1 -12  -5   51.26    5.08   0
   1 -12   5   42.35    4.41   0
  -2 -12  -5  102.36    5.50   0
  -2  12  -5   87.75    4.42   0
   2  12   5   77.71    5.49   0
  -2 -12  -5   94.28    4.29   0
   2  12   5   86.90    4.68   0
   2 -12   5   77.94    6.22   0
  -3  12  -5  238.98    5.03   0
  -3 -12  -5  248.25    6.53   0
   3  12   5  218.06    6.02   0
   3  12   5  190.52    7.02   0
  -3 -12  -5  250.86    6.23   0
   3 -12   5  180.09    6.86   0
  -4 -12  -5   31.18    3.95   0
  -4  12  -5   27.17    5.55   0
  -4 -12  -5   31.89    5.97   0
   4  12   5   27.69    5.46   0
   4  12   5   27.48    6.42   0
   4 -12   5   28.21    4.36   0
  -5 -12  -5   34.66    4.17   0
  -5  12  -5   32.48    4.29   0
  -5 -12  -5   44.38    6.23   0
   5  12   5   24.05    4.20   0
   5  12   5   42.56    6.60   0
   5 -12   5   26.81    4.66   0
   5  13  -5    7.79    5.52   0
  -5  13   5    6.31    5.81   0
  -5 -13   5   10.94    6.60   0
   5 -13  -5    6.16    5.82   0
   5  13  -5   11.78    6.29   0
   5  13  -5   12.30    5.91   0
  -4  13   5    8.09    6.84   0
  -4  13   5    7.44    5.70   0
  -4 -13   5    7.04    4.23   0
   4  13  -5    9.36    5.51   0
   4  13  -5   12.94    6.57   0
   4 -13  -5    6.85    5.80   0
   4  13  -5    7.82    5.57   0
   3 -13  -5  155.99    8.24   0
   3  13  -5  179.43    6.64   0
  -3  13   5  166.49    6.77   0
  -3 -13   5  144.36    5.36   0
   3  13  -5  150.42    6.97   0
  -3  13   5  153.01    8.75   0
   3 -13  -5  151.08    6.56   0
   3  13  -5  154.73    5.03   0
   2  13  -5   22.18    4.15   0
   2 -13  -5   32.01    5.55   0
   2 -13  -5   29.29    5.76   0
  -2 -13   5   31.73    4.34   0
  -2  13   5   28.47    5.94   0
  -2  13   5   32.25    6.17   0
   2  13  -5   33.96    5.85   0
   2  13  -5   32.48    5.57   0
   1  13  -5   32.98    4.26   0
   1  13  -5   34.25    6.92   0
   1  13  -5   39.61    6.66   0
   1 -13  -5   37.75    4.10   0
   1 -13  -5   38.02    5.33   0
  -1 -13   5   36.19    4.57   0
  -1  13   5   39.99    6.19   0
  -1  13   5   37.91    5.67   0
   0  13   5   25.82    5.43   0
   0  13  -5   29.69    5.53   0
   0 -13  -5   22.33    5.44   0
   0  13  -5   22.29    7.74   0
   0 -13  -5   30.09    5.10   0
   0  13  -5   20.55    7.77   0
   0  13   5   17.81    6.11   0
   0 -13   5   21.59    5.84   0
  -1  13  -5   60.51    5.74   0
   1  13   5   45.95    5.71   0
  -1 -13  -5   53.78    5.73   0
   1  13   5   52.41    6.31   0
   1 -13   5   46.69    6.03   0
  -1 -13  -5   60.50    5.60   0
  -2  13  -5   80.01    4.37   0
   2  13   5   88.92    5.82   0
  -2 -13  -5   93.94    5.80   0
   2  13   5   90.20    5.00   0
  -2 -13  -5   88.12    6.14   0
   2 -13   5   82.97    4.67   0
  -3  13  -5   45.71    4.21   0
  -3 -13  -5   57.44    5.63   0
   3  13   5   46.70    5.79   0
   3  13   5   55.13    4.71   0
   3 -13   5   39.20    4.66   0
  -3 -13  -5   57.31    5.56   0
  -4  13  -5    0.29    5.62   0
   4  13   5    5.28    3.80   0
  -4 -13  -5    6.48    3.69   0
   4  13   5   -0.21    4.56   0
   4 -13   5    4.17    5.96   0
  -4 -13  -5   11.21    5.70   0
  -5 -13  -5    5.78    6.24   0
   5  13   5    0.25    5.67   0
   5  13   5    0.97    6.89   0
   5 -13   5    4.24    4.36   0
  -5 -13  -5    2.38    3.91   0
  -5  13  -5    2.72    4.19   0
  -4  14   5    3.23    7.42   0
   4  14  -5    1.89    3.94   0
  -4  14   5    7.66    5.91   0
  -4 -14   5   14.81    6.81   0
   4  14  -5    7.23    6.51   0
   4 -14  -5    1.94    5.84   0
   4  14  -5    3.63    6.05   0
   3 -14  -5    8.43    5.45   0
   3 -14  -5    7.23    5.76   0
   3  14  -5    0.67    5.42   0
  -3  14   5    4.42    5.55   0
  -3 -14   5   -2.15    4.61   0
   3  14  -5    3.62    6.18   0
  -3  14   5    2.80    7.56   0
   3  14  -5    3.73    5.93   0
   2  14  -5   31.16    5.84   0
   2 -14  -5   23.56    5.51   0
   2 -14  -5   24.22    5.78   0
   2  14  -5   24.24    6.80   0
  -2 -14   5   24.69    4.73   0
  -2  14   5   23.21    5.82   0
  -2  14   5   22.46    6.25   0
   2  14  -5   22.11    7.27   0
   1  14  -5   85.61    4.55   0
   1  14  -5   83.81    7.64   0
   1 -14  -5   76.73    6.12   0
   1 -14  -5   92.81    5.88   0
  -1 -14   5   87.11    6.32   0
  -1  14   5   83.27    6.61   0
  -1  14   5   73.96    6.18   0
   1  14  -5   86.02    7.56   0
   0  14   5   21.12    4.12   0
   0  14  -5   27.99    5.69   0
   0 -14  -5   24.39    5.48   0
   0  14   5   23.46    6.09   0
   0 -14   5   14.89    6.11   0
   0 -14  -5   24.54    5.46   0
  -1  14  -5  129.82    6.13   0
  -1 -14  -5  112.69    4.73   0
   1  14   5  108.23    4.85   0
  -1 -14  -5  115.40    6.30   0
   1  14   5   98.77    6.71   0
   1 -14   5  110.78    6.43   0
  -2  14  -5   61.05    5.77   0
   2  14   5   53.06    6.02   0
  -2 -14  -5   75.45    5.83   0
  -2 -14  -5   65.57    5.76   0
   2  14   5   61.44    6.53   0
   2 -14   5   57.71    4.81   0
  -3 -14  -5   41.67    5.84   0
  -3  14  -5   54.11    5.74   0
  -3 -14  -5   45.56    4.38   0
   3  14   5   36.89    4.49   0
   3  14   5   40.97    6.54   0
   3 -14   5   45.01    6.23   0
  -4  14  -5   12.04    5.70   0
   4  14   5    3.81    5.68   0
  -4 -14  -5    7.99    4.22   0
   4  14   5    5.68    6.38   0
   4 -14   5    8.40    6.27   0
  -4 -14  -5    8.14    4.06   0
   3 -15  -5    2.02    5.88   0
   3 -15  -5    1.29    6.04   0
  -3  15   5    2.22    6.16   0
  -3 -15   5    2.85    4.48   0
   3  15  -5    4.73    5.51   0
   3  15  -5    2.37    5.99   0
  -3  15   5   -0.71    6.11   0
   3  15  -5    2.35    4.28   0
   2  15  -5    2.04    4.21   0
   2  15  -5    7.37    7.43   0
   2 -15  -5    5.56    5.86   0
   2 -15  -5    9.86    4.31   0
   2  15  -5    8.72    5.73   0
  -2 -15   5    2.24    6.50   0
  -2  15   5   11.18    6.10   0
  -2  15   5   10.57    6.30   0
   1  15  -5    5.09    7.70   0
   1  15  -5    9.89    6.07   0
   1  15  -5    5.92    7.04   0
   1 -15  -5    8.99    5.80   0
  -1 -15   5    5.82    4.41   0
  -1  15   5    8.44    6.40   0
   1 -15  -5    1.50    5.63   0
  -1  15   5    5.76    5.84   0
   0  15   5   17.09    5.87   0
   0 -15  -5   11.95    5.61   0
   0  15  -5   10.65    5.79   0
   0 -15  -5   11.84    4.15   0
   0 -15   5   13.84    4.47   0
   0  15   5    7.59    5.96   0
  -1  15  -5    6.33    5.68   0
   1  15   5   -0.94    4.13   0
  -1 -15  -5    1.73    5.72   0
  -1 -15  -5    3.14    5.65   0
   1  15   5   16.66    5.94   0
   1 -15   5   11.07    6.13   0
  -2  15  -5   19.19    5.94   0
   2  15   5   12.77    5.80   0
  -2 -15  -5   20.08    6.03   0
   2  15   5   12.75    6.37   0
   2 -15   5   24.31    6.41   0
  -2 -15  -5   25.81    5.93   0
  -3  15  -5    8.73    4.13   0
  -3 -15  -5   18.66    5.78   0
   3  15   5   18.11    6.00   0
  -3 -15  -5   19.95    4.30   0
   3  15   5   19.52    4.63   0
   3 -15   5   20.69    4.61   0
   1 -16  -5    5.62    5.90   0
   1  16  -5   -0.98    4.44   0
   1  16  -5    3.54   11.06   0
   1 -16  -5    1.53    5.90   0
   1  16  -5    3.34   12.11   0
  -1 -16   5    7.72    6.38   0
  -1  16   5    5.76    6.46   0
  -1  16   5    3.53    6.00   0
   0  16  -5   19.46    4.46   0
   0 -16  -5   12.71    6.06   0
   0 -16  -5   32.74    6.01   0
   0 -16   5   14.27    6.79   0
   0  16   5   16.97    6.55   0
   0  16   5   14.10    4.40   0
   1  16   5   -1.49    4.22   0
  -1  16  -5    6.50    5.97   0
  -1 -16  -5    1.71    4.27   0
  -1 -16  -5    2.18    4.30   0
   1 -16   5    0.70    6.57   0
   1  16   5    2.26    4.87   0
   8   0  -6    7.33    5.80   0
  -7   0   6  119.00   12.73   0
   7   0  -6  123.71    6.09   0
   6   0  -6  227.22    9.72   0
  -6   0   6  231.47    9.70   0
   6   0  -6  214.02    6.18   0
   5   0  -6  637.31   11.05   0
  -5   0   6  666.04    6.61   0
  -5   0   6  621.51   10.80   0
   5   0  -6  623.48    7.56   0
   4   0  -6    1.60    4.92   0
  -4   0   6    2.36    5.42   0
  -4   0   6    1.96    6.25   0
   4   0  -6    1.47    3.93   0
   3   0  -6  594.85    7.79   0
  -3   0   6  610.50    6.71   0
  -3   0   6  576.78    9.13   0
   2   0  -6  128.88    4.86   0
  -2   0   6  131.10    4.93   0
  -2   0   6  128.03    6.49   0
  -1   0   6 1371.37   11.05   0
   1   0  -6 1325.94   10.01   0
  -1   0   6 1362.50   10.41   0
   0   0   6 1242.97   10.06   0
   0   0  -6 1154.92    9.55   0
   0   0   6 1140.19    9.86   0
   1   0   6   44.05    5.96   0
   1   0   6   50.31    3.83   0
  -1   0  -6   49.92    5.66   0
  -2   0  -6   12.26    3.79   0
   2   0   6   17.00    4.06   0
   2   0   6   14.31    3.88   0
   3   0   6   -0.79    5.00   0
   3   0   6   -0.46    3.59   0
  -3   0  -6   -0.49    4.88   0
   3   0   6    1.32    5.09   0
   4   0   6   16.51    3.58   0
   4   0   6   12.95    4.89   0
   4   0   6    8.62    5.24   0
  -4   0  -6   17.29    4.76   0
   5   0   6   77.75    5.15   0
   5   0   6   69.77    5.56   0
  -5   0  -6   69.84    3.77   0
   5   0   6   75.91    5.27   0
  -6   0  -6   38.62    3.70   0
   6   0   6   34.59    4.06   0
   6   0   6   39.17    5.19   0
   6   0   6   30.93    4.24   0
   7   0   6   20.62    4.09   0
   7   0   6   14.29    5.69   0
   7   0   6   27.75    5.23   0
  -7   0  -6   33.10    3.81   0
   8   0   6   15.68    5.87   0
   8   0   6   11.10    4.61   0
   8   0   6   22.98    5.92   0
   8   1  -6   17.59    9.39   0
  -8  -1   6   19.23    9.58   0
   8   1  -6   16.78    4.08   0
   8  -1  -6    5.72    4.33   0
   7   1  -6  122.62    8.84   0
  -7  -1   6  128.92    9.16   0
   7   1  -6  114.40    4.60   0
   7  -1  -6  122.31    6.06   0
   6   1  -6    4.01    5.20   0
  -6  -1   6    6.04    7.35   0
   6   1  -6    3.05    3.81   0
   6  -1  -6    2.49    5.43   0
   5   1  -6   17.38    5.08   0
  -5  -1   6   19.25    5.16   0
  -5   1   6   12.79    3.73   0
  -5   1   6   13.37    6.97   0
  -5  -1   6   16.89    7.60   0
   5   1  -6   20.23    3.79   0
   5  -1  -6   16.34    5.50   0
   4   1  -6   57.92    5.53   0
  -4  -1   6   57.08    5.58   0
  -4   1   6   61.51    5.43   0
  -4  -1   6   63.44    6.57   0
  -4   1   6   59.76    7.84   0
   4   1  -6   56.63    4.20   0
   4  -1  -6   56.10    4.44   0
   3  -1  -6   94.92    4.47   0
   3   1  -6  111.15    5.97   0
  -3  -1   6  112.60    6.09   0
  -3   1   6  109.08    4.67   0
  -3  -1   6  106.09    6.41   0
  -3   1   6  104.73    6.36   0
   3   1  -6   98.11    6.10   0
  -2   1   6  156.48    6.54   0
   2   1  -6  159.87    5.07   0
   2  -1  -6  152.28    4.83   0
   2   1  -6  169.52    5.99   0
  -2  -1   6  170.18    6.74   0
  -2   1   6  160.96    6.40   0
  -2  -1   6  149.57    6.34   0
  -1  -1   6  807.92    8.10   0
  -1   1   6  841.62    9.35   0
   1   1  -6  796.35    8.75   0
   1  -1  -6  800.75    8.58   0
  -1  -1   6  806.65    8.99   0
  -1   1   6  786.52    8.81   0
   0  -1   6 1101.73    9.41   0
   0   1   6 1104.95    9.48   0
   0   1  -6 1049.89    9.27   0
   0  -1  -6 1021.12    8.05   0
   0  -1   6 1022.35    8.63   0
   0   1   6 1019.00    8.26   0
   1  -1   6  143.89    6.04   0
   1   1   6  148.08    4.93   0
   1  -1   6  156.85    4.92   0
   1   1   6  147.18    4.55   0
  -1   1  -6  156.63    5.98   0
   1   1   6  155.09    5.95   0
  -1  -1  -6  141.47    4.56   0
  -2   1  -6  178.70    6.04   0
  -2  -1  -6  172.14    4.62   0
   2  -1   6  162.06    6.35   0
   2  -1   6  177.71    5.96   0
   2   1   6  168.14    6.33   0
   2   1   6  175.58    6.12   0
   2   1   6  178.39    4.81   0
   3  -1   6   21.65    3.93   0
   3   1   6   22.42    3.56   0
   3  -1   6   26.34    5.00   0
   3   1   6   30.72    5.32   0
   3   1   6   28.22    5.27   0
  -3   1  -6   20.45    3.58   0
  -3  -1  -6   27.16    4.89   0
   4  -1   6  453.63    6.96   0
   4  -1   6  459.79    7.03   0
   4   1   6  446.66    5.76   0
   4  -1   6  472.69    7.10   0
   4   1   6  457.83    6.85   0
  -4   1  -6  475.65    6.89   0
  -4  -1  -6  494.04    6.97   0
   4   1   6  463.80    6.85   0
   5  -1   6   52.27    5.33   0
   5   1   6   53.86    3.85   0
   5  -1   6   50.61    4.14   0
   5   1   6   64.52    5.32   0
  -5  -1  -6   58.86    3.74   0
  -5   1  -6   67.11    4.96   0
   5  -1   6   56.30    3.94   0
   5   1   6   54.82    5.08   0
   6  -1   6  165.54    6.16   0
  -6  -1  -6  190.62    5.83   0
   6   1   6  171.41    6.27   0
   6  -1   6  171.72    5.24   0
  -6   1  -6  195.34    5.81   0
   6  -1   6  159.49    4.65   0
   6   1   6  176.32    5.81   0
   6   1   6  177.87    6.48   0
   7  -1   6   38.94    5.58   0
   7   1   6   32.89    5.67   0
   7   1   6   44.33    6.03   0
  -7   1  -6   34.51    4.11   0
   7  -1   6   37.58    5.50   0
   7   1   6   40.99    5.70   0
   7  -1   6   40.46    5.78   0
  -7  -1  -6   46.12    5.61   0
   8  -1   6   15.76    6.01   0
   8   1   6   15.01    6.10   0
   8  -1   6   16.81    6.30   0
   8   1   6   24.97    4.59   0
   8  -1   6   27.03    5.92   0
   8   1   6   22.63    6.07   0
   8   2  -6  117.16    9.49   0
  -8  -2   6  124.90    8.73   0
   8   2  -6  113.63    6.34   0
   8  -2  -6   90.62    4.80   0
   7   2  -6   15.38    6.84   0
  -7  -2   6   18.63    7.12   0
   7   2  -6   16.39    5.42   0
   7  -2  -6   11.93    5.64   0
   6   2  -6   15.64    5.35   0
  -6   2   6   19.89    3.75   0
  -6  -2   6   14.13    6.07   0
   6   2  -6   11.16    5.47   0
   6  -2  -6   14.33    5.57   0
   5   2  -6   66.92    5.60   0
  -5  -2   6   64.04    3.98   0
  -5   2   6   61.53   12.23   0
  -5   2   6   63.14    5.46   0
  -5   2   6   59.98   13.02   0
  -5  -2   6   63.04    6.40   0
   5   2  -6   56.63    5.53   0
   5  -2  -6   65.33    4.08   0
   4  -2  -6   36.37    5.35   0
   4   2  -6   40.58    5.19   0
  -4  -2   6   43.94    5.36   0
  -4   2   6   28.46    5.62   0
  -4  -2   6   31.67    6.06   0
  -4   2   6   33.93    7.62   0
  -4   2   6   36.18    6.73   0
   4   2  -6   24.27    5.75   0
   3  -2  -6    9.62    5.61   0
   3   2  -6    3.98    5.05   0
  -3   2   6    5.87    5.24   0
  -3  -2   6    6.28    4.04   0
  -3   2   6    8.85    3.92   0
  -3  -2   6    9.65    5.99   0
  -3   2   6    3.25    6.92   0
   3   2  -6    1.99    4.10   0
  -2   2   6   80.61    5.90   0
   2   2  -6   80.21    4.60   0
   2  -2  -6   80.85    5.94   0
   2   2  -6   88.59    5.55   0
  -2   2   6   77.97    5.90   0
  -2  -2   6   86.81    6.50   0
  -2   2   6   83.21    6.15   0
  -2  -2   6   85.70    6.37   0
  -1  -2   6  410.27    7.19   0
  -1   2   6  416.43    7.48   0
   1   2  -6  381.32    6.15   0
   1   2  -6  424.14    6.83   0
   1  -2  -6  394.36    7.11   0
  -1  -2   6  407.81    7.71   0
  -1   2   6  396.13    7.31   0
  -1   2   6  430.75    7.74   0
   0  -2   6  461.82    7.54   0
   0   2   6  465.44    6.37   0
   0   2  -6  446.16    7.41   0
   0  -2  -6  428.73    5.96   0
   0   2   6  469.39    7.17   0
   0  -2   6  433.95    6.30   0
   0   2   6  421.85    6.12   0
   1  -2   6  531.58    7.65   0
   1   2   6  483.05    7.31   0
   1   2   6  509.89    6.38   0
   1   2   6  516.77    6.48   0
  -1   2  -6  507.18    7.27   0
  -1  -2  -6  504.24    7.19   0
   1  -2   6  488.28    7.38   0
   2  -2   6  466.71    6.32   0
  -2  -2  -6  539.46    7.14   0
   2  -2   6  516.53    7.33   0
   2   2   6  485.93    6.19   0
   2   2   6  523.58    7.54   0
   2   2   6  518.48    6.38   0
  -2   2  -6  499.22    6.33   0
   3  -2   6  217.05    6.04   0
   3  -2   6  209.00    6.13   0
   3   2   6  207.33    4.73   0
   3   2   6  213.54    6.10   0
  -3   2  -6  202.04    4.88   0
   3   2   6  196.25    5.97   0
  -3  -2  -6  232.43    5.96   0
   4   2   6    5.55    5.18   0
   4  -2   6    1.07    5.01   0
   4   2   6    2.96    4.96   0
   4  -2   6    2.11    5.25   0
   4   2   6    8.67    5.06   0
   4  -2   6    6.60    5.05   0
  -4  -2  -6    1.66    3.42   0
  -4   2  -6    0.88    4.63   0
   5  -2   6  130.53    5.73   0
   5  -2   6  120.79    5.54   0
   5   2   6  125.12    6.11   0
   5   2   6  121.06    5.46   0
  -5  -2  -6  125.09    4.17   0
   5  -2   6  121.02    4.47   0
  -5   2  -6  146.82    5.39   0
   5   2   6  119.04    5.67   0
   6  -2   6   23.50    5.45   0
  -6  -2  -6   20.14    5.27   0
   6   2   6   26.31    3.90   0
   6  -2   6   22.09    5.56   0
   6   2   6   19.57    4.23   0
  -6   2  -6   26.88    5.30   0
   6  -2   6   29.06    5.37   0
   6   2   6   22.53    3.81   0
   7  -2   6   44.66    4.14   0
   7   2   6   56.83    5.91   0
   7  -2   6   44.07    5.82   0
   7   2   6   45.91    6.29   0
  -7  -2  -6   57.40    4.20   0
   7  -2   6   51.55    5.87   0
   7   2   6   48.16    4.26   0
  -7   2  -6   52.09    5.68   0
   8  -2   6   15.34    4.43   0
   8   2   6   16.87    6.08   0
   8  -2   6   27.12    6.32   0
   8   2   6   26.48    6.56   0
   8  -2   6   26.79    4.46   0
   8   2   6   21.10    4.35   0
   8   3  -6   78.63    6.73   0
  -8  -3   6   80.33    8.18   0
   8   3  -6   75.98    6.19   0
   8  -3  -6   54.37    4.65   0
   7   3  -6    7.59    5.71   0
  -7  -3   6    5.80    6.18   0
   7   3  -6    8.08    5.59   0
   7  -3  -6    3.89    5.27   0
   6   3  -6   34.31    5.47   0
  -6   3   6   36.53    3.98   0
  -6  -3   6   24.79    6.27   0
   6   3  -6   30.14    3.98   0
   6  -3  -6   30.41    4.05   0
   5   3  -6  194.58    6.35   0
  -5   3   6  205.76    6.04   0
  -5  -3   6  188.54    7.09   0
   5   3  -6  171.69    4.85   0
   5  -3  -6  179.42    6.09   0
   4  -3  -6   83.65    4.37   0
   4   3  -6   76.21    5.40   0
  -4  -3   6   85.20    5.65   0
  -4   3   6   82.80    8.55   0
  -4   3   6   84.51    4.34   0
  -4  -3   6   80.06    6.34   0
  -4   3   6   82.23    9.23   0
   4   3  -6   74.45    4.43   0
   3  -3  -6  191.67    5.03   0
   3   3  -6  200.03    6.24   0
  -3   3   6  195.71    8.34   0
  -3  -3   6  226.93    5.06   0
  -3   3   6  214.78    6.59   0
  -3  -3   6  201.15    7.13   0
   3   3  -6  192.96    6.63   0
  -3   3   6  202.46    8.52   0
   2   3  -6   45.78    5.97   0
  -2   3   6   43.17    5.37   0
   2   3  -6   43.14    5.12   0
   2  -3  -6   43.55    4.04   0
  -2   3   6   47.39    5.58   0
  -2  -3   6   50.85    6.07   0
  -2   3   6   41.00    4.27   0
  -2  -3   6   38.74    5.66   0
  -1   3   6  289.70    7.06   0
   1   3  -6  270.53    6.60   0
   1   3  -6  292.35    6.39   0
  -1   3   6  285.30    7.26   0
   1  -3  -6  275.57    5.20   0
  -1  -3   6  286.53    5.76   0
  -1   3   6  278.46    6.75   0
  -1  -3   6  278.16    6.85   0
   0  -3   6  107.30    5.80   0
   0   3   6   89.64    5.98   0
   0   3   6  102.51    4.31   0
   0   3  -6  104.85    5.54   0
   0   3   6  108.92    5.49   0
   0   3  -6   95.84    5.46   0
   0  -3  -6   97.99    4.12   0
   0  -3   6   99.40    5.91   0
   1  -3   6   86.94    5.74   0
   1   3   6   72.05    4.21   0
   1   3   6   79.62    5.29   0
   1   3   6   79.79    5.79   0
  -1   3  -6   80.83    4.10   0
  -1  -3  -6   71.79    5.36   0
   1  -3   6   79.21    5.74   0
   2  -3   6   13.30    5.30   0
   2  -3   6    8.13    3.80   0
  -2  -3  -6   17.39    4.94   0
   2   3   6   14.09    5.24   0
   2   3   6    6.32    5.30   0
   2   3   6   14.87    5.49   0
  -2   3  -6   11.24    3.51   0
   3  -3   6   37.85    3.84   0
   3  -3   6   36.59    5.48   0
   3   3   6   32.86    3.96   0
   3   3   6   31.68    5.33   0
  -3   3  -6   33.20    5.16   0
  -3  -3  -6   44.74    4.99   0
   4  -3   6    3.54    3.67   0
   4  -3   6    3.43    5.05   0
   4   3   6    3.88    3.59   0
   4   3   6    3.59    5.07   0
  -4   3  -6    2.07    3.34   0
  -4  -3  -6    5.76    4.78   0
   5  -3   6    8.63    5.09   0
   5   3   6   13.11    3.91   0
   5  -3   6    5.10    4.81   0
   5   3   6    8.77    3.66   0
  -5  -3  -6    8.51    5.02   0
   5  -3   6    3.50    5.43   0
  -5   3  -6   11.33    4.78   0
   6  -3   6   12.39    5.20   0
  -6  -3  -6   11.04    4.92   0
   6  -3   6    7.31    5.48   0
   6   3   6    5.50    3.81   0
   6   3   6   14.98    5.61   0
   6  -3   6    7.03    5.12   0
   6   3   6    7.88    5.23   0
  -6   3  -6    7.27    3.38   0
   7  -3   6  234.30    6.95   0
   7   3   6  286.71    6.93   0
   7  -3   6  230.05    5.86   0
   7   3   6  239.99    6.10   0
  -7  -3  -6  269.94    5.77   0
   7  -3   6  224.20    5.85   0
   7   3   6  266.24    6.84   0
   8   4  -6  110.46    7.60   0
  -8  -4   6  134.42    7.75   0
   8   4  -6  145.53    6.73   0
   8  -4  -6  130.79    6.44   0
   7   4  -6    1.53    5.51   0
  -7  -4   6    3.37    6.01   0
   7   4  -6    4.67    5.60   0
   7  -4  -6    2.04    3.56   0
   6   4  -6   39.68    5.66   0
  -6   4   6   45.65    4.15   0
  -6  -4   6   38.49    6.13   0
   6   4  -6   39.89    4.06   0
   6  -4  -6   39.46    5.55   0
   5  -4  -6   51.33    4.02   0
   5   4  -6   57.99    5.40   0
  -5   4   6   60.35    5.34   0
  -5  -4   6   56.17    6.20   0
   5   4  -6   56.51    5.55   0
   4  -4  -6  356.71    5.42   0
   4   4  -6  357.44    6.78   0
  -4  -4   6  398.94    6.79   0
  -4   4   6  353.99   15.41   0
  -4   4   6  362.34    5.66   0
  -4  -4   6  358.92    7.42   0
  -4   4   6  363.22   14.97   0
   4   4  -6  356.11    6.90   0
  -3   4   6  272.40    8.83   0
   3   4  -6  284.98    6.57   0
   3  -4  -6  276.20    6.46   0
  -3   4   6  268.98    9.24   0
  -3  -4   6  282.13    5.38   0
  -3   4   6  266.73    5.38   0
  -3  -4   6  263.55    7.29   0
   3   4  -6  265.33    5.37   0
   2   4  -6  843.33    8.74   0
  -2   4   6  882.64   10.26   0
   2   4  -6  857.10    7.83   0
   2  -4  -6  837.99    8.45   0
  -2   4   6  872.21   10.70   0
  -2  -4   6  896.89    9.06   0
  -2   4   6  853.63    8.79   0
  -2  -4   6  851.05    9.08   0
   1   4  -6   84.32    5.51   0
   1   4  -6   94.99    4.26   0
  -1   4   6  103.12    5.87   0
  -1   4   6   93.66    4.88   0
   1  -4  -6   95.81    5.71   0
  -1  -4   6  102.92    6.14   0
  -1   4   6   95.62    6.08   0
  -1  -4   6   97.16    6.41   0
   0   4   6   51.03    5.66   0
   0   4  -6   57.81    5.49   0
   0   4   6   61.42    5.12   0
   0   4   6   65.19    5.53   0
   0   4  -6   61.59    5.57   0
   0  -4  -6   61.58    5.25   0
   0  -4   6   59.54    5.55   0
   0  -4   6   56.41    4.45   0
   1  -4   6  181.45    6.14   0
   1   4   6  169.23    4.66   0
  -1   4  -6  191.73    4.69   0
   1   4   6  180.25    6.24   0
  -1   4  -6  173.36    6.03   0
   1  -4   6  176.67    6.54   0
  -1  -4  -6  184.52    5.75   0
   2  -4   6  207.61    6.66   0
   2  -4   6  230.23    6.18   0
  -2  -4  -6  219.62    4.63   0
   2   4   6  216.00    4.83   0
   2   4   6  223.80    5.06   0
  -2   4  -6  222.39    5.13   0
   3  -4   6  172.63    5.73   0
   3  -4   6  153.42    4.86   0
   3   4   6  164.85    4.75   0
   3   4   6  145.53    4.58   0
  -3   4  -6  169.55    5.58   0
  -3  -4  -6  174.07    5.63   0
  -4   4  -6   34.98    5.05   0
   4  -4   6   42.01    3.70   0
   4  -4   6   32.80    5.33   0
   4   4   6   38.37    4.00   0
   4   4   6   27.37    5.07   0
  -4  -4  -6   35.38    4.84   0
   5  -4   6    6.09    3.56   0
   5  -4   6    5.93    3.68   0
   5   4   6    3.83    3.91   0
  -5  -4  -6    8.28    4.90   0
   5   4   6    2.73    5.02   0
  -5   4  -6    4.88    4.70   0
   6  -4   6   51.46    5.26   0
  -6   4  -6   50.04    5.39   0
  -6  -4  -6   59.75    5.36   0
   6  -4   6   42.99    5.46   0
   6  -4   6   40.34    4.05   0
   6   4   6   46.78    4.25   0
   6   4   6   48.94    5.45   0
   7  -4   6   33.49    5.75   0
   7  -4   6   14.58    6.01   0
   7   4   6   27.60    4.53   0
   7  -4   6   25.32    5.84   0
  -7  -4  -6   25.20    4.04   0
   7   4   6   24.23    5.63   0
   8   5  -6   90.09    6.68   0
  -8  -5   6   74.98    6.82   0
   8   5  -6   68.81    6.36   0
   8  -5  -6   55.39    4.82   0
   7   5  -6   33.26    5.85   0
  -7  -5   6   27.98    6.41   0
   7   5  -6   30.84    5.81   0
   7  -5  -6   26.15    5.76   0
   6  -5  -6   14.13    5.56   0
   6   5  -6   15.90    5.39   0
  -6   5   6    9.85    5.15   0
  -6  -5   6    5.91    6.12   0
   6   5  -6   13.65    5.80   0
   5   5  -6  112.54    5.95   0
   5  -5  -6  111.91    4.43   0
  -5   5   6  117.62    5.66   0
  -5  -5   6  123.02    6.62   0
   5   5  -6  106.13    4.41   0
   4   5  -6   64.32    5.29   0
   4  -5  -6   55.26    5.41   0
  -4   5   6   58.26    4.17   0
  -4  -5   6   56.20    4.24   0
   4   5  -6   58.37    5.76   0
  -3   5   6    9.28    6.28   0
   3   5  -6    9.19    3.71   0
   3  -5  -6   15.28    5.22   0
  -3  -5   6   19.26    5.08   0
  -3   5   6    9.61    7.37   0
  -3   5   6    6.05    3.94   0
  -3  -5   6   16.54    3.99   0
   3   5  -6   12.87    3.73   0
   2   5  -6   58.02    5.86   0
   2   5  -6   62.93    5.43   0
  -2   5   6   61.51    5.68   0
   2  -5  -6   60.42    5.67   0
  -2   5   6   57.57    6.26   0
  -2  -5   6   67.78    5.56   0
  -2   5   6   53.77    6.10   0
  -2  -5   6   60.70    5.99   0
   1   5  -6  328.99    6.96   0
   1   5  -6  363.22    6.90   0
  -1   5   6  350.44    7.19   0
  -1   5   6  338.41    7.68   0
   1  -5  -6  339.43    6.70   0
  -1  -5   6  359.87    6.07   0
  -1  -5   6  357.56    7.37   0
  -1   5   6  320.09    6.99   0
   0   5   6   80.18    5.83   0
   0   5  -6   97.08    5.55   0
   0   5  -6   77.39    4.28   0
   0   5   6   88.75    5.71   0
   0  -5   6   87.54    6.09   0
   0  -5  -6   87.05    5.54   0
   0  -5   6   85.86    6.04   0
   1   5   6  486.71    7.11   0
  -1   5  -6  515.36    7.10   0
   1   5   6  495.97    7.65   0
  -1   5  -6  483.53    7.74   0
   1  -5   6  487.84    8.10   0
  -1  -5  -6  512.33    6.96   0
   1  -5   6  516.77    7.34   0
  -2   5  -6   10.56    4.92   0
   2  -5   6    4.86    3.79   0
  -2  -5  -6    4.88    4.90   0
   2   5   6    1.92    5.01   0
  -2   5  -6   10.29    3.39   0
   2   5   6    5.80    3.93   0
   2  -5   6    8.28    5.44   0
   3  -5   6  435.95    5.91   0
   3  -5   6  451.47    7.49   0
   3   5   6  462.75    7.25   0
   3   5   6  422.49    6.57   0
  -3   5  -6  490.44    7.46   0
  -3  -5  -6  449.32    6.56   0
  -4  -5  -6   30.50    4.75   0
   4  -5   6   27.66    5.19   0
  -4   5  -6   28.17    3.68   0
   4  -5   6   30.34    5.31   0
   4   5   6   31.12    5.71   0
   4   5   6   22.77    3.62   0
   5  -5   6  236.26    5.22   0
  -5   5  -6  269.60    6.51   0
   5  -5   6  252.45    6.68   0
   5   5   6  265.62    6.55   0
  -5  -5  -6  278.64    6.13   0
   5   5   6  246.35    6.15   0
   6  -5   6   69.61    5.75   0
  -6  -5  -6   73.87    4.12   0
   6  -5   6   67.41    4.29   0
   6  -5   6   74.19    4.49   0
   6   5   6   76.66    6.30   0
  -6   5  -6   80.66    5.81   0
   6   5   6   71.99    5.52   0
   7  -5   6  195.73    6.87   0
   7  -5   6  186.74    7.02   0
   7  -5   6  185.23    7.15   0
   7   5   6  196.13    7.42   0
  -7  -5  -6  216.26    5.43   0
   7   5   6  229.37    6.65   0
   8   6  -6   48.23    6.65   0
  -8  -6   6   42.62    8.44   0
   8   6  -6   52.16    6.78   0
   8  -6  -6   37.35    6.25   0
   7  -6  -6   13.82    5.44   0
   7   6  -6    9.17    5.80   0
  -7  -6   6   13.93    6.27   0
   7   6  -6    9.65    4.25   0
   6   6  -6   56.93    5.86   0
   6  -6  -6   64.76    5.68   0
  -6   6   6   55.65    4.27   0
  -6  -6   6   62.62    6.38   0
   6   6  -6   62.85    5.68   0
   5   6  -6   20.39    5.16   0
   5  -6  -6   20.81    3.71   0
  -5   6   6   22.50    3.66   0
  -5  -6   6   16.00    6.20   0
   5   6  -6   19.99    3.81   0
   4   6  -6   63.94    4.08   0
   4  -6  -6   70.12    3.73   0
  -4   6   6   73.13    5.57   0
  -4  -6   6   56.98    5.99   0
   4   6  -6   65.81    4.13   0
   3   6  -6  219.85    6.01   0
  -3   6   6  213.19    8.26   0
   3  -6  -6  197.69    4.68   0
  -3  -6   6  226.98    6.02   0
  -3   6   6  201.03    8.85   0
  -3   6   6  215.22    5.04   0
  -3  -6   6  209.27    6.62   0
   3   6  -6  205.42    6.32   0
   2   6  -6  139.94    6.26   0
   2   6  -6  163.51    5.57   0
  -2   6   6  152.68    7.19   0
   2  -6  -6  146.96    5.91   0
  -2  -6   6  163.29    6.05   0
  -2   6   6  145.13    7.24   0
  -2   6   6  142.15    4.68   0
  -2  -6   6  139.55    6.10   0
   1   6  -6   49.84    5.38   0
   1   6  -6   42.21    5.83   0
  -1   6   6   49.25    6.09   0
  -1  -6   6   49.59    5.71   0
   1  -6  -6   48.27    5.28   0
  -1  -6   6   53.82    4.34   0
  -1   6   6   52.67    5.71   0
   0   6   6  158.78    4.68   0
   0   6  -6  191.13    5.86   0
   0   6  -6  172.83    6.23   0
   0   6   6  169.34    6.62   0
   0  -6   6  198.92    6.88   0
   0  -6  -6  178.10    5.75   0
   0  -6   6  182.23    6.26   0
  -1  -6  -6  489.34    6.86   0
   1   6   6  467.15    5.91   0
  -1   6  -6  513.57    7.12   0
   1   6   6  465.38    7.67   0
  -1   6  -6  463.65    7.61   0
   1  -6   6  491.37    8.25   0
   1  -6   6  479.38    6.17   0
  -2   6  -6  255.55    6.47   0
  -2   6  -6  259.59    4.96   0
   2   6   6  246.13    6.15   0
  -2  -6  -6  267.98    5.96   0
   2   6   6  260.36    6.38   0
   2  -6   6  248.79    6.91   0
   2  -6   6  249.46    6.19   0
   3  -6   6   34.68    3.92   0
   3   6   6   25.55    5.03   0
   3   6   6   33.25    3.99   0
  -3   6  -6   32.28    5.07   0
  -3  -6  -6   35.16    3.64   0
   3  -6   6   33.32    5.58   0
   4  -6   6  216.41    6.06   0
  -4  -6  -6  228.27    5.70   0
   4  -6   6  211.10    6.40   0
  -4   6  -6  232.35    6.44   0
   4   6   6  217.90    6.25   0
   4   6   6  210.15    4.58   0
   5  -6   6   10.86    3.73   0
   5  -6   6   13.72    5.32   0
  -5   6  -6   18.78    5.20   0
   5   6   6   16.59    5.63   0
   5   6   6   17.06    3.74   0
  -5  -6  -6   18.79    4.97   0
   6  -6   6   10.84    5.28   0
   6  -6   6   12.23    5.70   0
  -6  -6  -6    8.69    5.29   0
   6   6   6    7.68    4.29   0
   6   6   6    7.63    5.34   0
  -6   6  -6   11.08    5.41   0
   7  -6   6   36.32    6.03   0
   7  -6   6   36.15    6.07   0
   7  -6   6   45.15    6.39   0
   7   6   6   53.32    6.79   0
   7   6   6   37.46    4.45   0
  -7  -6  -6   47.40    5.88   0
   7   7  -6   65.21    5.97   0
   7  -7  -6   54.69    6.04   0
  -7  -7   6   61.14    6.49   0
   7   7  -6   70.11    6.28   0
   6   7  -6   13.34    5.28   0
   6  -7  -6   14.05    5.54   0
  -6   7   6   13.12    5.38   0
  -6  -7   6    8.57    5.87   0
   6   7  -6    8.61    3.98   0
   5   7  -6  110.30    5.83   0
   5  -7  -6  104.78    5.71   0
  -5   7   6  119.81    5.77   0
  -5  -7   6  120.60    6.54   0
   5   7  -6  104.84    5.93   0
   4   7  -6  170.29    4.79   0
   4  -7  -6  166.22    5.89   0
  -4   7   6  184.00    6.13   0
  -4  -7   6  182.94    6.64   0
   4   7  -6  185.15    6.10   0
   3   7  -6   38.50    4.86   0
  -3   7   6   35.90    6.36   0
   3  -7  -6   38.70    4.96   0
  -3   7   6   33.40    7.46   0
  -3   7   6   35.94    5.30   0
  -3  -7   6   35.26    5.77   0
   3   7  -6   33.08    4.10   0
   2   7  -6  155.18    6.17   0
   2   7  -6  158.74    5.35   0
  -2   7   6  174.12    6.46   0
  -2  -7   6  175.39    6.15   0
  -2   7   6  166.13    8.50   0
   2  -7  -6  163.17    4.48   0
  -2  -7   6  172.65    6.21   0
  -2   7   6  168.20    5.79   0
   1   7  -6  242.48    5.10   0
   1   7  -6  232.64    5.19   0
  -1  -7   6  251.64    6.86   0
  -1   7   6  228.94    7.12   0
   1  -7  -6  246.28    6.19   0
  -1  -7   6  246.38    6.66   0
  -1   7   6  236.19    6.48   0
   0   7   6  291.92    6.43   0
   0   7   6  290.14    7.35   0
   0   7  -6  310.48    6.43   0
   0   7  -6  274.26    6.83   0
   0  -7   6  307.92    7.25   0
   0  -7  -6  289.95    5.09   0
   0  -7   6  305.06    6.75   0
  -1  -7  -6    3.79    3.44   0
   1   7   6    5.15    3.68   0
  -1   7  -6    5.14    5.15   0
   1   7   6    5.66    4.03   0
   1  -7   6    5.18    5.61   0
  -1   7  -6   10.76    5.03   0
   1  -7   6    6.45    3.91   0
  -2   7  -6  259.01    6.87   0
  -2   7  -6  275.09    6.11   0
   2   7   6  237.71    6.08   0
  -2  -7  -6  272.22    5.89   0
   2   7   6  256.07    6.35   0
   2  -7   6  256.98    7.48   0
   2  -7   6  249.29    6.29   0
  -3   7  -6  201.00    6.01   0
   3   7   6  177.56    4.68   0
   3   7   6  180.73    6.43   0
  -3   7  -6  183.48    6.18   0
  -3  -7  -6  201.10    5.79   0
   3  -7   6  170.26    6.76   0
   3  -7   6  181.55    6.05   0
   4  -7   6   81.80    4.41   0
   4  -7   6   79.68    6.22   0
  -4  -7  -6   81.73    5.23   0
   4   7   6   82.61    4.42   0
   4   7   6   82.92    5.48   0
  -4   7  -6   94.57    5.83   0
   5  -7   6   31.43    5.32   0
  -5   7  -6   42.98    5.65   0
   5  -7   6   32.52    5.82   0
   5   7   6   27.78    5.78   0
   5   7   6   39.22    3.73   0
  -5  -7  -6   35.34    5.08   0
   6  -7   6   14.15    5.58   0
   6  -7   6    6.22    5.49   0
   6   7   6    4.55    5.84   0
  -6  -7  -6    4.65    5.23   0
   6   7   6    6.55    5.32   0
   7  -7   6   23.38    6.35   0
   7  -7   6   25.20    6.43   0
   7  -7   6   25.14    6.19   0
   7   7   6   39.35    6.63   0
   7   7   6   21.59    6.01   0
  -7  -7  -6   25.36    4.30   0
   7  -8  -6    1.50    5.65   0
  -7  -8   6    8.20    6.40   0
   7   8  -6    4.10    6.10   0
   7   8  -6   18.79    5.81   0
   6   8  -6   21.24    5.63   0
   6  -8  -6   15.90    4.12   0
  -6   8   6   27.71    5.66   0
  -6  -8   6   24.12    6.20   0
   6   8  -6   22.67    4.23   0
   5   8  -6  365.38    7.18   0
   5  -8  -6  359.77    5.97   0
  -5   8   6  405.24    7.22   0
  -5  -8   6  348.45    6.43   0
   5   8  -6  412.44    7.28   0
   4   8  -6   57.94    5.32   0
   4  -8  -6   44.99    3.99   0
  -4   8   6   60.28    5.69   0
  -4  -8   6   45.90    6.30   0
   4   8  -6   64.79    5.77   0
   3   8  -6  201.16    4.86   0
  -3   8   6  215.15    8.34   0
   3  -8  -6  185.06    5.95   0
  -3   8   6  193.48    9.26   0
  -3   8   6  214.59    6.29   0
  -3  -8   6  197.78    5.30   0
   3   8  -6  207.74    6.63   0
   2   8  -6  201.64    6.18   0
   2   8  -6  205.13    6.07   0
  -2  -8   6  241.05    6.31   0
  -2   8   6  207.17    7.59   0
   2  -8  -6  204.63    5.68   0
  -2  -8   6  220.27    6.82   0
  -2   8   6  201.72    4.73   0
   1   8  -6  730.35    7.00   0
   1   8  -6  665.90    8.45   0
  -1  -8   6  735.22    9.01   0
  -1   8   6  659.91    8.52   0
   1  -8  -6  713.51    7.35   0
  -1  -8   6  686.39    7.26   0
  -1   8   6  673.20    6.60   0
   0   8   6  372.52    6.70   0
   0   8  -6  405.93    5.64   0
   0   8  -6  369.91    7.45   0
   0  -8   6  400.10    7.88   0
   0   8   6  356.55    7.47   0
   0  -8   6  385.08    5.89   0
   0  -8  -6  373.49    6.60   0
   1   8   6   10.45    3.71   0
  -1   8  -6   12.60    5.07   0
  -1  -8  -6    8.97    4.98   0
   1   8   6   12.45    5.37   0
   1  -8   6   12.47    6.83   0
  -1   8  -6   13.87    4.96   0
   1  -8   6   14.75    3.77   0
  -2   8  -6   11.35    4.91   0
  -2   8  -6   12.23    3.59   0
   2   8   6   10.74    5.03   0
  -2  -8  -6   17.10    4.87   0
   2   8   6   10.91    5.48   0
   2  -8   6   12.68    5.59   0
   2  -8   6    7.93    3.65   0
   3   8   6   13.21    3.67   0
  -3   8  -6   19.18    3.80   0
   3   8   6   13.30    5.58   0
   3  -8   6   15.58    5.71   0
  -3  -8  -6   24.89    4.80   0
  -3   8  -6   15.34    6.22   0
   3  -8   6   19.14    5.51   0
  -4  -8  -6  110.35    4.25   0
   4   8   6  106.01    4.30   0
   4   8   6  102.77    4.56   0
   4  -8   6  110.22    6.70   0
  -4   8  -6  120.13    6.23   0
   4  -8   6  108.53    4.50   0
   5  -8   6   27.97    5.95   0
  -5   8  -6   34.52    5.51   0
   5   8   6   23.51    4.34   0
   5   8   6   31.12    5.38   0
  -5  -8  -6   34.73    5.32   0
   5  -8   6   22.17    5.58   0
   6  -8   6    6.38    6.14   0
   6   8   6    9.56    6.17   0
   6   8   6    7.02    5.31   0
  -6  -8  -6    9.52    5.18   0
   6  -8   6    5.16    5.57   0
   7  -9  -6   10.54    5.88   0
  -7  -9   6   10.68    6.68   0
   7   9  -6   12.05    6.12   0
   7   9  -6   12.98    6.26   0
   6  -9  -6   10.92    5.81   0
  -6   9   6   11.91    5.78   0
  -6  -9   6    6.81    4.66   0
   6   9  -6   12.30    4.12   0
   6   9  -6    6.07    5.46   0
   5   9  -6   20.13    5.30   0
   5  -9  -6   18.04    5.37   0
  -5   9   6   25.10    5.67   0
  -5  -9   6   20.19    4.35   0
   5   9  -6   25.92    5.69   0
   4   9  -6   71.16    5.50   0
   4  -9  -6   73.48    5.40   0
  -4   9   6   78.16    5.72   0
  -4  -9   6   73.30    6.36   0
   4   9  -6   75.41    5.99   0
   3   9  -6   64.11    5.55   0
   3  -9  -6   62.94    5.52   0
  -3   9   6   63.66    6.73   0
  -3   9   6   70.80    5.76   0
  -3   9   6   59.41    7.98   0
  -3  -9   6   69.33    4.83   0
   3   9  -6   59.53    5.63   0
   2   9  -6   12.04    5.46   0
   2   9  -6   14.53    5.11   0
  -2   9   6    8.71    5.85   0
   2  -9  -6   11.82    4.99   0
  -2  -9   6   16.33    5.92   0
  -2   9   6   15.57    5.33   0
   1   9  -6   79.84    5.43   0
   1   9  -6   61.77    5.62   0
  -1  -9   6   72.13    5.50   0
  -1   9   6   58.47    6.11   0
  -1  -9   6   61.31    4.48   0
   1  -9  -6   74.10    5.27   0
  -1   9   6   64.85    5.44   0
   0  -9  -6  489.77    6.90   0
   0   9   6  480.86    6.04   0
   0   9  -6  529.63    7.12   0
   0   9  -6  482.28    8.13   0
   0  -9   6  529.83    8.64   0
   0   9   6  500.28    8.17   0
   0  -9   6  513.38    7.42   0
   1   9   6  168.74    5.91   0
  -1   9  -6  176.84    5.73   0
  -1  -9  -6  178.28    5.56   0
   1  -9   6  184.42    6.77   0
   1   9   6  166.54    6.24   0
  -1   9  -6  169.76    6.29   0
   1  -9   6  160.61    5.89   0
  -2   9  -6  127.35    5.65   0
   2   9   6  113.68    4.26   0
  -2   9  -6  126.64    7.26   0
   2   9   6  120.59    4.65   0
  -2  -9  -6  130.46    5.55   0
   2  -9   6  131.15    6.82   0
   2  -9   6  115.52    5.72   0
  -3   9  -6   51.07    5.29   0
  -3   9  -6   49.87    4.05   0
   3   9   6   52.86    5.33   0
   3   9   6   50.03    5.97   0
   3  -9   6   50.32    7.04   0
   3  -9   6   42.71    5.62   0
  -3  -9  -6   50.36    5.15   0
  -4  -9  -6  513.86    7.18   0
   4   9   6  474.64    7.18   0
   4   9   6  441.24    6.66   0
   4  -9   6  476.79   10.81   0
  -4   9  -6  489.34   10.70   0
   4  -9   6  416.86    6.57   0
   5   9   6   51.99    6.36   0
   5   9   6   56.86    5.68   0
   5  -9   6   55.57    6.59   0
   5  -9   6   61.23    6.02   0
  -5  -9  -6   64.35    5.48   0
   6  -9   6   22.19    7.84   0
   6   9   6   12.04    4.42   0
   6   9   6   16.89    4.17   0
  -6  -9  -6   23.84    5.62   0
   6  -9   6   14.40    6.08   0
   6 -10  -6    2.97    5.65   0
  -6  10   6    8.59    5.73   0
  -6 -10   6    4.11    6.36   0
   6  10  -6    0.10    5.94   0
   6  10  -6    2.94    5.81   0
   5  10  -6   85.44    6.02   0
   5 -10  -6   81.72    6.11   0
  -5  10   6   77.54    6.14   0
  -5 -10   6   67.83    6.82   0
   5  10  -6   78.37    6.35   0
   4  10  -6  180.25    5.14   0
   4 -10  -6  207.85    6.43   0
  -4  10   6  199.98    6.72   0
  -4 -10   6  188.92    5.70   0
   4  10  -6  216.07    6.95   0
   3  10  -6  104.37    4.42   0
   3 -10  -6  100.07    5.69   0
  -3  10   6  122.91    5.94   0
  -3 -10   6  106.49    6.25   0
  -3  10   6  104.19    8.27   0
   3  10  -6  112.04    6.37   0
   2  10  -6  124.11    4.68   0
   2  10  -6  141.42    5.98   0
  -2  10   6  143.63    7.33   0
  -2 -10   6  134.81    4.86   0
   2 -10  -6  158.44    5.82   0
  -2  10   6  148.28    5.88   0
   1  10  -6   89.97    5.64   0
   1  10  -6   72.76    5.98   0
  -1  10   6   68.00    6.52   0
  -1 -10   6   81.86    4.72   0
   1 -10  -6   83.90    4.11   0
  -1  10   6   75.14    5.69   0
   0  10   6   31.69    5.44   0
   0  10  -6   29.42    3.83   0
   0 -10  -6   34.03    5.15   0
   0  10  -6   29.99    5.74   0
   0  10   6   23.18    6.02   0
   0 -10   6   34.42    4.28   0
   1  10   6  124.77    4.58   0
  -1  10  -6  140.53    5.87   0
   1 -10   6  137.06    7.95   0
  -1 -10  -6  142.93    5.34   0
  -1 -10  -6  147.60    5.97   0
   1  10   6  132.62    6.53   0
   1 -10   6  117.92    6.01   0
  -1  10  -6  130.57    7.31   0
  -2  10  -6  138.36    5.96   0
  -2 -10  -6  141.83    5.92   0
   2 -10   6  121.75    7.85   0
  -2  10  -6  129.39    7.39   0
   2  10   6  118.60    6.22   0
  -2 -10  -6  131.63    4.19   0
   2 -10   6  115.68    6.23   0
   2  10   6  117.01    5.55   0
  -3 -10  -6   31.38    5.08   0
  -3 -10  -6   28.44    4.07   0
  -3  10  -6   22.61    5.38   0
   3  10   6   24.64    5.12   0
   3  10   6   26.79    5.92   0
   3 -10   6   25.39    7.27   0
  -3  10  -6   26.58    6.65   0
   3 -10   6   22.94    5.71   0
  -4  10  -6   62.19    5.74   0
   4  10   6   76.00    5.67   0
   4  10   6   63.27    6.28   0
  -4 -10  -6   73.27    5.62   0
   4 -10   6   70.73    9.12   0
   4 -10   6   63.65    4.54   0
  -5 -10  -6   14.67    3.98   0
   5  10   6   11.24    5.48   0
   5  10   6   16.21    6.35   0
   5 -10   6   11.79    7.75   0
   5 -10   6   13.51    5.67   0
  -6 -10  -6   -0.71    5.84   0
   6  10   6   -1.40    6.48   0
   6  10   6    6.46    4.10   0
   6 -10   6    3.31    7.52   0
   6 -10   6   11.46    6.03   0
   6 -11  -6   12.16    6.09   0
  -6  11   6   13.58    4.44   0
  -6 -11   6   13.16    6.59   0
   6  11  -6   12.13    6.00   0
   6  11  -6   16.75    4.16   0
   5  11  -6   18.41    5.81   0
   5 -11  -6   20.76    4.13   0
  -5  11   6   17.20    5.66   0
  -5 -11   6   12.21    6.44   0
   5  11  -6   14.15    6.21   0
   4  11  -6   75.45    5.97   0
   4 -11  -6   74.83    5.93   0
  -4  11   6   75.67    5.98   0
  -4 -11   6   81.48    6.68   0
   4  11  -6   80.15    6.49   0
   3  11  -6  597.76    7.73   0
  -3  11   6  558.27    8.19   0
  -3 -11   6  581.27    8.30   0
   3 -11  -6  566.48    8.13   0
  -3  11   6  540.62   11.85   0
   3  11  -6  556.42    7.88   0
   2  11  -6   43.12    5.88   0
   2  11  -6   49.47    5.72   0
  -2  11   6   46.95    6.36   0
  -2 -11   6   50.19    6.34   0
  -2  11   6   45.06    4.27   0
   2 -11  -6   41.83    3.99   0
   1 -11  -6    4.49    5.03   0
   1  11  -6    6.73    5.28   0
   1  11  -6    5.27    6.55   0
  -1  11   6   -4.82    5.81   0
  -1 -11   6    1.88    4.21   0
  -1  11   6    2.39    5.30   0
   0  11   6   24.66    3.82   0
   0  11  -6   24.58    3.81   0
   0 -11  -6   20.92    3.63   0
   0 -11  -6   26.42    4.10   0
   0  11  -6   19.93    5.31   0
   0  11   6   24.56    6.09   0
   0 -11   6   20.80    4.20   0
   1  11   6   50.98    3.98   0
  -1  11  -6   53.74    4.00   0
  -1 -11  -6   56.60    4.24   0
  -1 -11  -6   57.28    5.18   0
   1  11   6   50.31    4.51   0
   1 -11   6   50.82    5.86   0
  -1  11  -6   55.05    6.71   0
  -2  11  -6  114.85    5.86   0
   2  11   6   91.09    5.81   0
  -2 -11  -6  102.99    4.35   0
   2  11   6   95.99    4.59   0
  -2 -11  -6  116.06    5.67   0
   2 -11   6   84.96    4.59   0
  -2  11  -6  100.37    7.71   0
  -3  11  -6  119.78   10.36   0
  -3 -11  -6  126.26    5.74   0
  -3  11  -6  119.34    4.65   0
  -3 -11  -6  125.69    6.01   0
   3  11   6  110.48    5.81   0
   3 -11   6  109.77   10.58   0
   3  11   6  110.89    6.36   0
   3 -11   6  101.00    4.79   0
  -4 -11  -6   23.50    5.51   0
  -4  11  -6   19.77    4.06   0
   4  11   6   21.79    5.81   0
   4 -11   6   19.38   11.23   0
   4  11   6   22.24    5.85   0
  -4 -11  -6   21.56    4.06   0
   4 -11   6   16.57    5.95   0
  -5 -11  -6    2.20    5.48   0
   5  11   6    2.14    5.56   0
   5 -11   6    1.70   13.34   0
   5  11   6    3.84    6.44   0
   5 -11   6    3.11    4.09   0
   5  12  -6   57.91    6.25   0
  -5  12   6   43.91    6.19   0
   5 -12  -6   38.13    6.16   0
  -5 -12   6   47.07    6.79   0
   5  12  -6   37.43    5.00   0
   4  12  -6   37.06    5.59   0
  -4  12   6   33.53   10.96   0
  -4  12   6   35.02   10.77   0
  -4  12   6   39.03    6.07   0
  -4 -12   6   37.06    6.17   0
   4 -12  -6   24.88    4.21   0
   4  12  -6   31.70    6.47   0
   3  12  -6  123.75    4.79   0
  -3  12   6  111.06    5.06   0
  -3 -12   6  125.19    6.82   0
   3 -12  -6  112.08    6.11   0
  -3  12   6  104.59    8.39   0
   3  12  -6  101.43    5.14   0
   2  12  -6   58.47    5.93   0
   2  12  -6   65.77    5.84   0
  -2 -12   6   51.63    4.73   0
  -2  12   6   54.69    6.54   0
  -2  12   6   60.21    5.69   0
   2 -12  -6   56.03    4.17   0
   1  12  -6   53.88    4.19   0
   1 -12  -6   48.58    4.17   0
   1  12  -6   45.21    7.04   0
   1 -12  -6   57.15    5.68   0
  -1  12   6   39.82    4.76   0
  -1 -12   6   52.52    6.17   0
  -1  12   6   43.48    4.36   0
   0  12   6   43.64    4.16   0
   0  12  -6   50.77    5.55   0
   0 -12  -6   41.85    5.60   0
   0 -12  -6   43.08    3.94   0
   0  12  -6   40.35    6.87   0
   0  12   6   33.72    6.12   0
   0 -12   6   40.17    4.43   0
   1  12   6   75.84    4.19   0
  -1  12  -6   84.79    4.35   0
  -1  12  -6   90.87    8.77   0
  -1 -12  -6  101.19    5.74   0
   1  12   6   86.90    6.08   0
  -1 -12  -6   85.93    4.12   0
   1 -12   6   79.44    4.56   0
  -2  12  -6  228.27    6.53   0
   2  12   6  206.13    6.35   0
  -2 -12  -6  257.27    6.23   0
  -2  12  -6  231.28   17.80   0
   2  12   6  187.68    5.85   0
   2 -12   6  230.98    6.77   0
  -2 -12  -6  213.43    5.07   0
  -3  12  -6   91.74    4.84   0
  -3 -12  -6  106.90    6.32   0
   3  12   6   99.85    5.93   0
  -3 -12  -6  126.76    5.99   0
   3  12   6   87.16    6.71   0
   3 -12   6   84.91    6.36   0
  -4 -12  -6    7.92    5.74   0
  -4  12  -6    8.32    5.61   0
   4  12   6    9.27    5.47   0
   4  12   6    1.43    4.53   0
  -4 -12  -6    8.72    3.88   0
   4 -12   6    9.79    5.89   0
   4  13  -6   27.88    6.08   0
  -4  13   6   26.73   10.04   0
  -4  13   6   28.92    9.89   0
  -4  13   6   29.72    6.37   0
  -4 -13   6   16.85    4.93   0
   4 -13  -6   34.23    6.25   0
   4  13  -6   31.33    6.59   0
   3  13  -6   15.86    4.03   0
  -3  13   6   15.20    4.47   0
  -3 -13   6   20.86    6.39   0
  -3  13   6   17.42    7.67   0
   3 -13  -6   17.37    5.65   0
   3  13  -6   17.82    6.17   0
   2  13  -6   40.81    4.45   0
   2 -13  -6   36.77    4.34   0
   2  13  -6   34.10    5.78   0
  -2 -13   6   29.13    6.48   0
  -2  13   6   30.56    7.76   0
  -2  13   6   37.72    4.58   0
   1  13  -6    3.93    5.71   0
   1 -13  -6   14.84    5.30   0
   1 -13  -6    9.29    5.65   0
   1  13  -6    9.26    5.72   0
  -1  13   6    5.38    6.18   0
  -1 -13   6   14.74    6.06   0
  -1  13   6    4.98    5.65   0
   0  13   6   19.39    5.59   0
   0  13  -6   27.88    4.11   0
   0 -13  -6   25.19    4.15   0
   0 -13  -6   25.10    5.42   0
   0  13   6   21.34    6.33   0
   0  13  -6   19.25    6.96   0
   0 -13   6   20.81    4.35   0
   1  13   6   14.52    4.16   0
  -1  13  -6   17.31    5.74   0
  -1  13  -6   17.88   11.29   0
  -1 -13  -6   19.12    5.48   0
   1  13   6   13.45    6.06   0
   1 -13   6   18.51    6.06   0
  -1 -13  -6   18.96    3.84   0
  -1  13  -6   17.66   10.44   0
  -2 -13  -6   73.15    5.77   0
  -2  13  -6   55.17    5.94   0
   2  13   6   43.91    4.44   0
  -2 -13  -6   70.48    5.88   0
   2  13   6   42.53    4.84   0
   2 -13   6   53.13    4.75   0
  -3  13  -6   69.49    4.63   0
  -3 -13  -6   74.75    6.34   0
   3  13   6   61.56    4.75   0
  -3 -13  -6   80.87    4.83   0
   3  13   6   92.97    6.77   0
   3 -13   6   59.39    6.46   0
  -4 -13  -6   -1.08    4.09   0
  -4 -13  -6    4.91    5.92   0
  -4  13  -6    3.99    6.01   0
   4  13   6    4.02    4.14   0
   4  13   6    5.61    6.42   0
   4 -13   6    2.16    4.56   0
   3  14  -6   11.62    4.36   0
   3 -14  -6   15.02    4.27   0
   3  14  -6   15.85    6.05   0
  -3  14   6   17.77    6.23   0
  -3 -14   6   24.48    6.68   0
  -3  14   6   15.10    6.48   0
   3  14  -6   17.25    6.31   0
   2  14  -6   -0.32    4.33   0
   2  14  -6   -0.86    5.97   0
   2  14  -6    7.31    6.01   0
   2 -14  -6    5.21    5.62   0
  -2 -14   6    4.10    6.51   0
  -2  14   6    3.57    5.92   0
  -2  14   6    4.06    6.09   0
   1  14  -6   -2.82    5.74   0
   1 -14  -6    4.57    5.74   0
   1  14  -6    4.05    5.86   0
   1 -14  -6    6.84    5.51   0
  -1 -14   6    2.16    4.34   0
  -1  14   6    2.93    6.50   0
   1  14  -6    4.77    6.64   0
  -1  14   6    8.89    5.91   0
   0  14  -6    5.30    5.91   0
   0  14  -6    4.90    8.07   0
   0 -14  -6    4.60    4.21   0
   0 -14  -6    2.21    5.50   0
   0  14   6    3.66    6.61   0
   0 -14   6    4.26    4.42   0
   0  14  -6    1.04    9.02   0
   0  14   6   -0.83    5.74   0
   1  14   6    8.81    5.60   0
  -1  14  -6    8.14    4.17   0
  -1 -14  -6    5.38    5.75   0
   1  14   6    8.73    6.29   0
   1 -14   6   14.74    6.14   0
  -1 -14  -6   10.52    3.99   0
  -2  14  -6   28.17    4.49   0
   2  14   6   32.32    5.85   0
  -2 -14  -6   38.31    6.06   0
  -2 -14  -6   25.66    5.78   0
   2  14   6   27.57    4.83   0
   2 -14   6   19.87    6.46   0
  -3  14  -6    7.69    6.01   0
   3  14   6   15.94    5.92   0
  -3 -14  -6   16.74    5.96   0
   3  14   6   13.89    4.67   0
   3 -14   6   14.85    6.46   0
  -3 -14  -6   12.78    5.69   0
   1  15  -6   27.68    6.40   0
   1 -15  -6   24.89    6.40   0
   1  15  -6   28.90    7.86   0
   1 -15  -6   40.68    6.38   0
  -1 -15   6   40.89    6.75   0
  -1  15   6   28.59    6.88   0
   1  15  -6   38.45    7.76   0
  -1  15   6   28.38    6.41   0
   0  15  -6   25.34    6.29   0
   0 -15  -6   27.00    6.16   0
   0  15   6   27.41    6.65   0
   0 -15   6   18.93    6.75   0
   0 -15  -6   29.99    6.21   0
   0  15   6   16.87    6.19   0
   1  15   6    5.06    5.96   0
  -1  15  -6    2.83    4.34   0
  -1 -15  -6    2.36    5.95   0
   1  15   6    3.64    6.43   0
   1 -15   6    9.29    6.54   0
  -1 -15  -6   -0.36    3.92   0
   8   0  -7  173.85    6.03   0
   7   0  -7   23.78    5.67   0
  -6   0   7  128.58    5.68   0
  -6   0   7  112.16    8.69   0
   6   0  -7   94.20    5.68   0
  -5   0   7   67.05    5.57   0
  -5   0   7   53.63    7.83   0
   5   0  -7   56.70    4.21   0
   4   0  -7  109.63    4.33   0
  -4   0   7  134.19    5.61   0
  -4   0   7  111.76    6.83   0
   3   0  -7   53.40    5.61   0
  -3   0   7   65.39    4.11   0
  -3   0   7   64.78    5.79   0
   2   0  -7   15.13    4.07   0
  -2   0   7    9.82    3.95   0
  -2   0   7   12.26    5.44   0
  -1   0   7  892.03    8.89   0
   1   0  -7  852.05    8.40   0
  -1   0   7  876.75    7.52   0
   0   0   7  253.61    6.29   0
   0   0  -7  225.88    5.04   0
   0   0   7  226.07    5.07   0
   1   0   7 1227.25    9.52   0
   1   0   7 1383.58    9.71   0
  -1   0  -7 1257.28    8.55   0
  -2   0  -7   67.97    3.83   0
   2   0   7   58.72    5.28   0
   2   0   7   74.76    3.99   0
   2   0   7   71.76    5.48   0
   3   0   7   57.82    5.22   0
   3   0   7   50.02    5.22   0
  -3   0  -7   54.45    5.17   0
   3   0   7   52.59    3.87   0
   4   0   7    8.68    3.59   0
   4   0   7   10.38    5.11   0
   4   0   7   13.71    3.75   0
  -4   0  -7    9.99    3.54   0
   5   0   7    3.86    5.17   0
  -5   0  -7    8.63    3.48   0
   5   0   7    6.72    3.73   0
   5   0   7    6.48    4.98   0
   6   0   7   31.66    5.83   0
   6   0   7   24.95    4.19   0
   6   0   7   24.04    5.34   0
  -6   0  -7   39.41    5.37   0
  -7   0  -7   43.20    6.05   0
   7   0   7   27.08    6.06   0
   7   0   7   36.03    6.42   0
   7   0   7   28.27    5.84   0
   8   1  -7   50.74    6.43   0
   8  -1  -7   41.59    6.21   0
  -7  -1   7   16.78    7.37   0
   7   1  -7   11.42    4.13   0
   7  -1  -7   18.65    4.14   0
   6   1  -7    3.63    6.28   0
  -6   1   7    4.18   11.40   0
  -6   1   7    2.37    3.62   0
  -6   1   7    2.30   11.46   0
  -6  -1   7    5.42    5.99   0
   6   1  -7    3.29    3.82   0
   6  -1  -7    3.37    5.46   0
   5   1  -7   23.75    5.52   0
  -5  -1   7   23.59    5.19   0
  -5   1   7   25.13    3.79   0
  -5   1   7   25.36    7.63   0
  -5  -1   7   25.62    6.42   0
   5   1  -7   22.89    3.87   0
   5  -1  -7   19.86    5.43   0
   4   1  -7  269.08    6.39   0
   4  -1  -7  244.81    4.95   0
   4   1  -7  282.05    7.00   0
  -4  -1   7  296.83    6.34   0
  -4   1   7  261.98    5.09   0
  -4  -1   7  270.42    7.59   0
  -4   1   7  261.96    9.03   0
   3   1  -7  174.36    6.30   0
   3  -1  -7  187.28    4.80   0
   3   1  -7  204.77    6.38   0
  -3  -1   7  191.20    4.94   0
  -3   1   7  195.43    4.79   0
  -3  -1   7  186.64    6.87   0
  -3   1   7  184.90    7.98   0
  -2   1   7   94.14    4.37   0
   2   1  -7   99.56    4.33   0
   2  -1  -7  109.33    5.70   0
  -2  -1   7  118.18    6.18   0
  -2   1   7  108.14    4.47   0
  -2  -1   7  104.59    6.03   0
  -1  -1   7 1668.47   11.32   0
  -1   1   7 1713.55   11.59   0
   1   1  -7 1577.18    9.50   0
   1  -1  -7 1574.47    9.36   0
  -1  -1   7 1681.94   10.75   0
  -1   1   7 1604.77    9.78   0
   0  -1   7   93.11    4.28   0
   0   1   7   93.14    5.65   0
   0   1   7   95.96    4.33   0
   0   1  -7   89.92    5.74   0
   0  -1  -7   91.32    5.65   0
   0  -1   7   90.86    5.89   0
   0   1   7   80.86    4.45   0
   1   1   7   92.21    5.67   0
   1  -1   7   94.30    5.57   0
   1   1   7  102.33    5.38   0
  -1   1  -7   88.14    3.91   0
  -1  -1  -7   89.37    4.04   0
   1   1   7   90.62    4.11   0
   1  -1   7   84.88    5.58   0
   2   1   7  217.23    4.73   0
  -2   1  -7  209.78    5.86   0
  -2  -1  -7  193.03    4.58   0
   2  -1   7  191.79    5.62   0
   2  -1   7  200.87    4.78   0
   2   1   7  196.12    6.14   0
   2   1   7  210.50    6.05   0
   3  -1   7  147.59    5.68   0
   3  -1   7  143.66    4.37   0
   3   1   7  148.10    5.78   0
   3   1   7  142.48    5.79   0
   3  -1   7  145.66    5.66   0
   3   1   7  127.69    5.72   0
  -3   1  -7  137.77    4.11   0
  -3  -1  -7  136.61    5.49   0
   4  -1   7   24.46    5.26   0
   4   1   7   25.83    5.26   0
   4  -1   7   24.86    3.83   0
   4  -1   7   28.89    5.22   0
   4   1   7   25.30    3.63   0
   4   1   7   29.94    3.83   0
  -4   1  -7   24.80    3.70   0
  -4  -1  -7   25.18    3.46   0
   5  -1   7   45.66    3.80   0
  -5  -1  -7   48.70    3.89   0
   5   1   7   38.20    3.98   0
  -5   1  -7   49.14    5.23   0
   5  -1   7   43.89    5.49   0
   5  -1   7   45.49    5.39   0
   5   1   7   42.64    5.68   0
   5   1   7   42.45    4.03   0
  -6   1  -7   58.22    5.60   0
   6  -1   7   56.25    4.40   0
   6   1   7   46.90    5.78   0
   6  -1   7   47.90    4.46   0
   6   1   7   49.99    6.05   0
   6  -1   7   56.30    5.74   0
   6   1   7   44.68    5.60   0
  -6  -1  -7   60.28    5.46   0
   7  -1   7  161.68    6.63   0
   7   1   7  139.51    6.92   0
   7  -1   7  169.15    6.86   0
   7   1   7  125.83    7.21   0
   7  -1   7  167.16    6.61   0
  -7   1  -7  188.33    6.92   0
   7   1   7  129.53    6.63   0
  -7  -1  -7  174.95    5.25   0
   8   2  -7   70.97    9.25   0
  -8  -2   7   88.94    9.41   0
   8   2  -7   94.44    6.60   0
   8  -2  -7  102.14    6.51   0
   7   2  -7   71.25    7.94   0
  -7  -2   7   77.90    8.25   0
   7   2  -7   68.17    5.88   0
   7  -2  -7   53.61    4.53   0
   6   2  -7   21.01    6.57   0
  -6   2   7   24.31    5.31   0
  -6  -2   7   17.73    6.23   0
   6   2  -7   17.98    5.37   0
   6  -2  -7   17.81    5.52   0
   5  -2  -7   25.34    5.51   0
   5   2  -7   30.22    5.61   0
  -5   2   7   30.46    8.81   0
  -5  -2   7   32.33    5.39   0
  -5   2   7   32.13    5.44   0
  -5   2   7   29.45    8.96   0
  -5  -2   7   25.18    8.07   0
   5   2  -7   22.50    5.51   0
   4  -2  -7   81.57    4.13   0
   4   2  -7   98.16    5.65   0
  -4   2   7   91.59    6.03   0
  -4  -2   7  102.74    5.48   0
  -4   2   7   93.27    5.66   0
  -4  -2   7   94.89    4.88   0
  -4   2   7   93.47    6.66   0
   4   2  -7   88.96    4.37   0
   3   2  -7  348.27    5.57   0
   3  -2  -7  343.47    6.83   0
   3   2  -7  374.71    6.86   0
  -3   2   7  368.86    8.07   0
  -3  -2   7  401.98    7.02   0
  -3   2   7  392.42    6.97   0
  -3  -2   7  367.82    7.39   0
  -3   2   7  376.47    8.09   0
  -2   2   7   57.45    5.57   0
   2   2  -7   51.27    5.46   0
   2  -2  -7   45.71    5.49   0
  -2   2   7   58.12    5.45   0
   2   2  -7   55.40    4.07   0
  -2  -2   7   52.80    4.23   0
  -2   2   7   53.60    5.68   0
  -2  -2   7   49.45    3.99   0
  -1   2   7  341.65    6.90   0
  -1   2   7  333.76    6.79   0
   1   2  -7  310.53    6.52   0
   1  -2  -7  306.73    5.50   0
  -1  -2   7  335.43    5.76   0
  -1   2   7  333.79    5.44   0
  -1  -2   7  335.35    6.73   0
   0  -2   7  338.14    6.68   0
   0   2   7  342.96    5.70   0
   0   2   7  349.83    5.80   0
   0   2  -7  325.30    6.51   0
   0  -2  -7  320.63    5.24   0
   0  -2   7  320.76    5.57   0
   0   2   7  314.45    6.62   0
   1   2   7  307.07    5.49   0
   1  -2   7  339.81    5.43   0
   1   2   7  340.19    5.39   0
   1   2   7  324.06    5.48   0
  -1   2  -7  330.17    6.25   0
  -1  -2  -7  335.43    6.56   0
   1  -2   7  320.57    5.44   0
  -2   2  -7   62.46    5.02   0
   2  -2   7   47.35    3.97   0
  -2  -2  -7   52.89    3.89   0
   2  -2   7   60.30    4.08   0
   2   2   7   52.82    3.80   0
   2   2   7   56.08    3.87   0
   2   2   7   50.74    5.32   0
   3  -2   7  152.43    5.66   0
   3  -2   7  154.75    5.65   0
   3   2   7  161.59    4.54   0
   3   2   7  145.80    5.64   0
  -3   2  -7  149.24    4.37   0
   3   2   7  143.95    5.66   0
  -3  -2  -7  154.31    5.71   0
   4  -2   7    6.20    5.21   0
   4  -2   7   11.14    3.91   0
   4   2   7    7.51    3.73   0
   4  -2   7   10.70    3.82   0
   4   2   7   12.29    5.21   0
   4   2   7   14.54    5.31   0
  -4   2  -7    5.30    5.04   0
  -4  -2  -7    8.78    4.89   0
   5  -2   7   36.91    5.36   0
  -5  -2  -7   40.87    3.98   0
   5  -2   7   37.81    5.46   0
   5   2   7   38.00    3.80   0
  -5   2  -7   40.62    3.86   0
   5  -2   7   48.98    5.52   0
   5   2   7   41.17    4.14   0
   5   2   7   42.98    4.14   0
  -6   2  -7    7.81    3.82   0
   6  -2   7    5.74    5.54   0
   6   2   7    3.04    5.50   0
   6  -2   7   11.70    5.77   0
   6  -2   7    6.47    5.52   0
   6   2   7    5.71    5.72   0
   6   2   7    7.08    5.36   0
  -6  -2  -7    4.46    3.92   0
   7  -2   7   21.28    5.98   0
   7   2   7   24.88    6.14   0
   7  -2   7   26.54    4.69   0
   7   2   7   25.31    4.73   0
   7  -2   7   23.99    4.43   0
   7   2   7   29.52    5.78   0
  -7   2  -7   36.41    5.95   0
  -7  -2  -7   27.80    5.83   0
   7   3  -7    4.38    5.80   0
  -7  -3   7    4.82    7.75   0
   7   3  -7    2.07    5.65   0
   7  -3  -7    1.66    4.07   0
   6  -3  -7    2.99    5.44   0
   6   3  -7    0.19    5.27   0
  -6   3   7    2.28    5.44   0
  -6  -3   7    3.59    6.09   0
   6   3  -7    6.95    5.27   0
   5  -3  -7  129.19    4.71   0
   5   3  -7  149.56    6.21   0
  -5  -3   7  177.11    6.09   0
  -5   3   7  167.80    6.11   0
  -5  -3   7  137.69    7.26   0
   5   3  -7  143.60    6.05   0
   4  -3  -7   98.24    4.36   0
   4   3  -7  107.52    5.72   0
  -4  -3   7  108.26    4.36   0
  -4   3   7  113.36    4.38   0
  -4  -3   7  110.09    6.51   0
  -4   3   7  103.37    7.78   0
  -4   3   7  100.59    8.13   0
   4   3  -7   95.74    5.73   0
   3   3  -7  118.43    4.53   0
   3  -3  -7  133.45    5.77   0
   3   3  -7  122.43    5.68   0
  -3   3   7  124.61    7.36   0
  -3  -3   7  141.98    5.87   0
  -3   3   7  120.35    4.64   0
  -3  -3   7  131.53    5.99   0
  -3   3   7  129.39    6.41   0
  -2   3   7  169.02    5.09   0
   2   3  -7  180.51    6.17   0
   2   3  -7  185.91    6.16   0
   2  -3  -7  169.32    4.74   0
  -2   3   7  185.89    6.20   0
  -2  -3   7  181.41    4.83   0
  -2   3   7  174.81    4.98   0
  -2  -3   7  174.17    6.35   0
  -1   3   7  499.50    7.59   0
   1   3  -7  473.19    6.88   0
   1   3  -7  493.16    7.16   0
  -1   3   7  482.53    7.79   0
   1  -3  -7  467.27    5.85   0
  -1  -3   7  487.21    6.28   0
  -1   3   7  461.45    7.15   0
  -1  -3   7  485.62    7.46   0
   0  -3   7 1338.13    9.64   0
   0   3   7 1348.86   10.38   0
   0   3   7 1288.69    9.65   0
   0   3  -7 1205.40    9.45   0
   0  -3  -7 1219.57    8.37   0
   0  -3   7 1261.17    9.17   0
   0   3   7 1237.70    8.50   0
   1  -3   7  163.26    4.56   0
   1   3   7  164.22    5.96   0
   1   3   7  142.25    4.50   0
   1   3   7  162.19    5.77   0
  -1   3  -7  149.04    5.77   0
  -1  -3  -7  151.85    4.56   0
   1  -3   7  158.28    6.17   0
   2  -3   7  198.21    6.32   0
   2  -3   7  208.90    4.87   0
  -2  -3  -7  220.23    4.66   0
   2   3   7  203.75    4.85   0
   2   3   7  213.34    6.05   0
   2   3   7  210.78    4.86   0
  -2   3  -7  210.46    4.90   0
   3  -3   7  178.78    6.08   0
   3  -3   7  188.42    4.62   0
   3   3   7  183.30    5.81   0
   3   3   7  191.66    6.12   0
   3   3   7  173.34    4.67   0
  -3   3  -7  184.85    5.80   0
  -3  -3  -7  187.27    5.63   0
   4  -3   7    7.68    5.23   0
   4  -3   7   13.33    5.15   0
   4   3   7   15.51    5.21   0
   4   3   7    5.16    3.82   0
   4   3   7   19.68    5.57   0
  -4   3  -7   15.11    3.42   0
  -4  -3  -7   11.37    3.48   0
   5  -3   7   16.01    3.86   0
   5  -3   7   12.44    3.80   0
   5  -3   7   18.06    5.57   0
  -5  -3  -7   18.76    5.35   0
   5   3   7   17.96    5.42   0
  -5   3  -7   18.10    3.69   0
   5   3   7   11.16    5.54   0
   5   3   7   20.35    5.12   0
   6  -3   7   30.10    4.17   0
   6   3   7   35.56    5.78   0
   6  -3   7   32.29    5.86   0
   6  -3   7   39.03    5.58   0
  -6   3  -7   38.53    5.37   0
   6   3   7   44.69    5.98   0
   6   3   7   39.47    3.86   0
  -6  -3  -7   36.18    3.77   0
   7  -3   7   52.48    4.69   0
   7   3   7   51.09    6.33   0
   7  -3   7   50.96    6.47   0
   7  -3   7   46.26    4.71   0
   7   3   7   40.01    5.05   0
   7   3   7   43.21    4.67   0
  -7   3  -7   36.00    6.11   0
  -7  -3  -7   48.86    6.06   0
   7  -4  -7    9.39    5.77   0
   7   4  -7    5.12    5.74   0
  -7  -4   7    4.09    6.39   0
   7   4  -7   -1.78    5.78   0
   6  -4  -7    1.90    3.55   0
   6   4  -7    1.93    5.22   0
  -6   4   7    0.10    5.31   0
  -6  -4   7   -0.67    5.97   0
   6   4  -7    1.86    5.52   0
   5  -4  -7    3.69    5.16   0
   5   4  -7    3.29    5.25   0
  -5   4   7    5.28    5.37   0
  -5  -4   7    2.60    6.25   0
   5   4  -7    2.69    5.31   0
   4  -4  -7   75.64    5.76   0
   4   4  -7   92.72    5.68   0
  -4  -4   7   90.73    5.62   0
  -4   4   7   79.94    8.77   0
  -4   4   7   82.92    4.29   0
  -4  -4   7   81.41    6.23   0
  -4   4   7   85.79    8.93   0
   4   4  -7   77.75    5.69   0
  -3   4   7   43.73    6.67   0
   3   4  -7   36.48    3.91   0
   3   4  -7   49.22    5.11   0
   3  -4  -7   40.30    3.78   0
  -3   4   7   44.54    5.86   0
  -3  -4   7   46.32    4.09   0
  -3   4   7   45.99    4.18   0
  -3  -4   7   41.22    4.16   0
  -2   4   7  292.47    7.13   0
   2   4  -7  266.14    6.48   0
   2   4  -7  295.70    6.41   0
   2  -4  -7  275.22    5.20   0
  -2   4   7  265.92    7.33   0
  -2  -4   7  285.50    5.56   0
  -2   4   7  294.69    6.64   0
  -2  -4   7  276.69    5.64   0
  -1   4   7  351.83    6.95   0
   1   4  -7  319.95    6.50   0
   1   4  -7  351.02    6.43   0
  -1   4   7  327.58    6.89   0
   1  -4  -7  341.95    6.61   0
  -1  -4   7  376.68    7.03   0
  -1   4   7  336.04    6.75   0
  -1  -4   7  352.41    5.72   0
   0   4   7  171.23    6.04   0
   0   4  -7  169.03    5.73   0
   0   4   7  154.74    6.12   0
   0   4  -7  154.96    5.89   0
   0  -4  -7  149.32    4.38   0
   0  -4   7  162.63    6.47   0
   0  -4   7  163.77    5.97   0
   0   4   7  161.19    5.94   0
   1  -4   7  421.60    6.97   0
   1   4   7  408.28    6.65   0
   1   4   7  420.04    5.87   0
   1   4   7  408.87    5.86   0
  -1   4  -7  415.67    7.15   0
   1  -4   7  434.90    7.61   0
  -1  -4  -7  423.13    6.55   0
  -2   4  -7  155.66    5.66   0
   2  -4   7  151.08    4.46   0
  -2  -4  -7  143.33    5.45   0
   2   4   7  153.22    5.58   0
   2   4   7  163.82    5.48   0
   2   4   7  154.14    5.81   0
   2  -4   7  143.35    5.83   0
   3  -4   7    1.32    5.29   0
   3  -4   7    7.14    3.61   0
   3   4   7    0.39    3.52   0
   3   4   7    0.29    3.49   0
  -3   4  -7    5.34    3.35   0
   3   4   7    7.25    5.20   0
  -3  -4  -7    1.04    4.66   0
   4  -4   7   53.59    3.88   0
   4  -4   7   45.06    5.63   0
   4   4   7   51.49    5.40   0
   4   4   7   44.04    5.42   0
   4   4   7   54.34    5.59   0
  -4   4  -7   45.62    3.88   0
  -4  -4  -7   35.87    5.24   0
   5  -4   7   11.69    3.86   0
   5  -4   7    8.57    5.26   0
   5  -4   7   12.60    5.60   0
  -5  -4  -7   16.86    3.71   0
   5   4   7   17.79    3.84   0
   5   4   7   16.27    3.95   0
   5   4   7    6.81    3.80   0
  -5   4  -7   14.59    4.91   0
   6  -4   7   47.03    5.98   0
   6  -4   7   45.32    4.44   0
   6  -4   7   51.69    6.07   0
   6   4   7   56.13    6.00   0
   6   4   7   43.74    4.69   0
   6   4   7   55.38    5.94   0
  -6   4  -7   56.56    5.76   0
  -6  -4  -7   59.75    5.67   0
   7  -4   7   20.39    6.12   0
   7   4   7   15.84    4.40   0
   7  -4   7   13.85    4.56   0
   7  -4   7   25.93    6.20   0
   7   4   7   17.47    4.80   0
  -7   4  -7   36.25    6.14   0
   7   4   7   25.06    6.00   0
  -7  -4  -7   19.49    4.37   0
   7  -5  -7   -3.46    5.74   0
   7   5  -7   -1.60    5.98   0
  -7  -5   7    3.96    6.56   0
   7   5  -7    5.91    4.02   0
   6  -5  -7   16.42    5.40   0
   6   5  -7   19.23    5.63   0
  -6   5   7   21.46    3.84   0
  -6  -5   7   16.38    6.31   0
   6   5  -7   15.57    4.09   0
   5   5  -7   14.44    5.37   0
   5  -5  -7   16.93    4.01   0
  -5   5   7   11.28    5.60   0
  -5  -5   7   14.71    6.25   0
   5   5  -7   15.43    5.51   0
   4   5  -7   55.63    5.39   0
   4  -5  -7   58.80    5.51   0
  -4  -5   7   68.56    5.40   0
  -4   5   7   56.62    9.42   0
  -4   5   7   58.03    4.27   0
  -4  -5   7   67.03    4.71   0
  -4   5   7   60.39    9.98   0
   4   5  -7   56.77    5.52   0
   3   5  -7   48.09    4.02   0
  -3   5   7   54.48    5.60   0
   3   5  -7   53.05    5.13   0
   3  -5  -7   50.37    5.50   0
  -3  -5   7   60.61    5.53   0
  -3   5   7   46.34    7.08   0
  -3   5   7   56.11    4.07   0
  -3  -5   7   56.41    5.91   0
   2   5  -7  157.50    4.65   0
  -2   5   7  176.09    6.36   0
   2   5  -7  162.58    5.71   0
  -2   5   7  168.93    6.60   0
   2  -5  -7  172.09    5.92   0
  -2  -5   7  173.08    5.97   0
  -2   5   7  168.03    6.27   0
  -2  -5   7  163.00    4.84   0
   1   5  -7  130.07    4.35   0
  -1   5   7  126.24    5.86   0
   1   5  -7  108.17    4.24   0
  -1   5   7  124.65    6.25   0
   1  -5  -7  121.36    5.64   0
  -1  -5   7  130.87    4.81   0
  -1   5   7  125.21    5.74   0
  -1  -5   7  121.30    5.70   0
   0   5  -7  306.15    6.32   0
   0   5   7  309.69    6.67   0
   0   5   7  294.48    6.90   0
   0   5  -7  281.32    6.63   0
   0  -5   7  316.62    6.98   0
   0  -5  -7  283.68    5.16   0
   0  -5   7  288.29    6.56   0
   0   5   7  277.73    5.24   0
   1   5   7   32.76    3.59   0
  -1   5  -7   31.38    3.72   0
   1   5   7   36.89    5.05   0
   1   5   7   44.21    5.29   0
  -1   5  -7   42.36    5.15   0
   1  -5   7   35.31    5.59   0
   1  -5   7   44.42    5.55   0
  -1  -5  -7   41.83    4.93   0
  -2   5  -7   84.56    5.41   0
   2  -5   7   78.91    4.13   0
   2   5   7   80.42    5.25   0
  -2  -5  -7   79.97    3.89   0
   2   5   7   81.64    5.52   0
   2  -5   7   72.19    5.80   0
   3  -5   7  137.33    4.56   0
   3   5   7  143.90    5.64   0
  -3   5  -7  152.09    5.74   0
   3   5   7  145.11    5.89   0
  -3  -5  -7  180.20    5.59   0
   3  -5   7  147.71    6.34   0
   4  -5   7    7.87    3.65   0
   4  -5   7    7.92    3.72   0
   4   5   7    1.67    3.67   0
   4   5   7    6.13    5.47   0
  -4  -5  -7   12.83    5.06   0
  -4   5  -7   12.11    4.95   0
   5  -5   7    5.61    5.41   0
   5  -5   7    8.11    3.90   0
  -5  -5  -7    5.71    5.15   0
   5   5   7    5.55    4.09   0
   5   5   7    6.09    3.70   0
  -5   5  -7    5.83    3.57   0
   6  -5   7   17.96    4.07   0
   6  -5   7   18.33    4.02   0
   6  -5   7   23.86    5.95   0
   6   5   7   19.10    6.14   0
   6   5   7   25.20    5.73   0
  -6   5  -7   27.63    5.57   0
  -6  -5  -7   19.87    4.05   0
   7  -6  -7   18.84    5.73   0
   7   6  -7   12.04    6.10   0
  -7  -6   7   23.83    6.82   0
   7   6  -7   20.28    5.98   0
   6   6  -7   18.60    5.56   0
   6  -6  -7   14.79    4.12   0
  -6   6   7   20.58    5.85   0
  -6  -6   7   12.26    6.36   0
   6   6  -7   19.75    5.70   0
   5   6  -7  114.50    4.57   0
   5  -6  -7  125.51    6.01   0
  -5   6   7  126.78    4.72   0
  -5  -6   7  124.54    6.64   0
   5   6  -7  116.70    4.73   0
   4   6  -7   68.95    5.43   0
   4  -6  -7   51.35    4.15   0
  -4   6   7   59.51    5.36   0
  -4   6   7   57.10   13.45   0
  -4  -6   7   63.51    6.22   0
  -4   6   7   60.28   13.42   0
   4   6  -7   60.57    4.29   0
   3   6  -7  172.76    6.25   0
  -3   6   7  179.80    7.23   0
   3   6  -7  181.62    5.82   0
   3  -6  -7  148.69    5.87   0
  -3  -6   7  183.97    5.87   0
  -3   6   7  169.51    7.75   0
  -3   6   7  170.45    4.82   0
  -3  -6   7  160.36    4.97   0
   2   6  -7  101.06    5.55   0
   2   6  -7  110.14    4.23   0
  -2   6   7  111.10    5.85   0
  -2  -6   7  115.82    5.83   0
  -2   6   7  105.34    6.30   0
   2  -6  -7  115.46    5.72   0
  -2   6   7  102.93    4.49   0
  -2  -6   7  100.38    4.48   0
   1   6  -7   10.11    3.62   0
   1   6  -7    4.67    5.10   0
  -1   6   7    8.41    4.90   0
  -1   6   7   14.31    5.36   0
  -1  -6   7   10.11    5.30   0
   1  -6  -7    7.85    3.58   0
  -1  -6   7    8.65    3.73   0
  -1   6   7    7.46    3.85   0
   0   6   7   94.29    5.56   0
   0   6  -7   91.10    5.48   0
   0   6   7  101.96    5.44   0
   0   6   7  100.16    5.86   0
   0   6  -7   97.19    5.54   0
   0  -6   7   99.85    5.93   0
   0  -6  -7   86.20    4.04   0
   0  -6   7   82.78    4.46   0
  -1  -6  -7   33.34    4.96   0
   1   6   7   31.37    5.21   0
  -1   6  -7   33.19    3.65   0
   1   6   7   32.76    5.17   0
  -1   6  -7   32.24    3.68   0
   1  -6   7   30.83    5.54   0
   1  -6   7   27.54    3.90   0
  -2   6  -7   92.77    5.45   0
   2   6   7   93.16    5.28   0
  -2  -6  -7   97.32    5.18   0
  -2   6  -7  100.10    3.99   0
   2   6   7   91.76    4.43   0
   2  -6   7   95.73    5.85   0
   2  -6   7   87.28    4.21   0
   3  -6   7   97.94    4.40   0
   3   6   7   97.44    5.56   0
   3   6   7  103.10    4.43   0
  -3   6  -7  113.31    5.56   0
  -3  -6  -7  105.92    4.17   0
   3  -6   7  104.95    6.15   0
   4  -6   7   32.70    4.16   0
   4  -6   7   32.60    5.68   0
  -4   6  -7   36.61    5.48   0
   4   6   7   30.88    3.77   0
   4   6   7   31.70    5.84   0
  -4  -6  -7   38.16    5.02   0
   5  -6   7   17.46    5.62   0
   5  -6   7    3.96    5.68   0
   5   6   7   13.75    3.82   0
   5   6   7    7.88    5.76   0
  -5  -6  -7    5.19    5.39   0
  -5   6  -7   14.61    5.45   0
   6  -6   7   37.79    5.98   0
  -6  -6  -7   31.04    5.61   0
   6  -6   7   33.00    6.26   0
   6  -6   7   27.07    4.40   0
   6   6   7   20.48    6.24   0
   6   6   7   26.42    5.74   0
  -6   6  -7   28.87    5.99   0
   7   7  -7   17.58    6.09   0
   7  -7  -7   21.25    5.96   0
  -7  -7   7   21.86    6.75   0
   7   7  -7   16.95    4.31   0
   6   7  -7   12.86    5.71   0
   6  -7  -7   14.42    4.02   0
  -6   7   7   21.60    5.58   0
  -6  -7   7   26.42    6.37   0
   6   7  -7   12.29    4.27   0
   5   7  -7   21.85    5.59   0
   5  -7  -7   17.13    5.39   0
  -5   7   7   19.18    5.49   0
  -5  -7   7   16.30    6.41   0
   5   7  -7   23.26    5.60   0
   4   7  -7   14.76    3.75   0
   4  -7  -7   15.15    3.86   0
  -4   7   7    9.79    4.05   0
  -4  -7   7   21.79    6.09   0
   4   7  -7   15.23    5.62   0
   3   7  -7   48.41    5.85   0
   3   7  -7   39.56    4.01   0
  -3   7   7   43.99    6.65   0
  -3  -7   7   42.93    5.45   0
   3  -7  -7   37.22    5.29   0
  -3   7   7   36.30    7.62   0
  -3   7   7   42.24    5.60   0
  -3  -7   7   43.43    5.93   0
   2   7  -7   21.56    3.96   0
   2   7  -7   26.46    5.10   0
  -2   7   7   31.22    5.44   0
  -2  -7   7   23.39    5.34   0
  -2   7   7   24.33    5.94   0
   2  -7  -7   28.22    3.80   0
  -2   7   7   29.22    5.21   0
  -2  -7   7   20.93    4.03   0
   1   7  -7   51.55    5.33   0
   1   7  -7   50.42    5.34   0
  -1   7   7   50.26    4.05   0
  -1   7   7   42.50    5.87   0
  -1  -7   7   60.05    5.61   0
   1  -7  -7   50.01    5.21   0
  -1  -7   7   56.89    5.87   0
  -1   7   7   55.60    5.64   0
   0   7   7  221.58    5.00   0
   0   7  -7  242.58    4.95   0
   0   7   7  216.63    6.67   0
   0   7  -7  219.55    6.29   0
   0  -7   7  254.27    6.76   0
   0  -7   7  224.88    6.29   0
   0  -7  -7  227.75    5.98   0
  -1  -7  -7    9.20    4.96   0
   1   7   7    6.94    5.22   0
  -1   7  -7    9.33    4.97   0
   1   7   7    3.79    3.93   0
   1  -7   7    7.85    5.69   0
  -1   7  -7    7.08    4.91   0
   1  -7   7    3.19    3.92   0
  -2   7  -7  166.58    5.93   0
   2   7   7  147.95    5.94   0
  -2   7  -7  176.81    5.85   0
  -2  -7  -7  187.18    5.78   0
   2   7   7  154.42    4.69   0
   2  -7   7  168.11    6.63   0
   2  -7   7  155.03    4.72   0
   3   7   7   30.19    5.44   0
   3   7   7   26.67    5.92   0
  -3   7  -7   35.05    5.25   0
  -3  -7  -7   23.31    5.11   0
   3  -7   7   30.67    5.74   0
   3  -7   7   29.92    3.94   0
   4  -7   7   95.86    5.83   0
  -4  -7  -7   81.58    4.15   0
  -4   7  -7   89.67    5.96   0
   4   7   7   86.16    4.27   0
   4   7   7   87.67    5.97   0
   4  -7   7   86.44    6.28   0
   5  -7   7   35.58    4.35   0
   5  -7   7   46.99    6.36   0
  -5   7  -7   53.85    6.02   0
   5   7   7   39.68    4.08   0
   5   7   7   38.18    4.49   0
  -5  -7  -7   40.06    5.32   0
   6  -7   7   15.47    6.22   0
   6  -7   7   24.47    6.29   0
  -6  -7  -7   29.46    5.65   0
   6   7   7   18.70    4.45   0
   6   7   7   32.54    5.72   0
  -6   7  -7   28.15    6.05   0
   6   8  -7   34.40    5.97   0
   6  -8  -7   29.07    4.36   0
  -6   8   7   40.57    5.95   0
  -6  -8   7   32.89    6.71   0
   6   8  -7   25.54    5.96   0
   5   8  -7   41.52    5.57   0
   5  -8  -7   39.49    5.72   0
  -5   8   7   39.18    5.69   0
  -5  -8   7   41.60    6.19   0
   5   8  -7   39.70    5.86   0
   4   8  -7    7.43    5.31   0
   4  -8  -7    3.19    3.81   0
  -4   8   7    7.98    5.52   0
  -4  -8   7   -0.05    5.81   0
   4   8  -7   -0.49    5.67   0
   3   8  -7   10.60    3.69   0
  -3   8   7   12.56    6.46   0
   3  -8  -7    9.99    5.05   0
  -3   8   7   12.54    6.07   0
  -3   8   7   14.96    5.38   0
  -3  -8   7   19.78    5.68   0
   3   8  -7   15.94    3.85   0
   2   8  -7  245.33    6.58   0
   2   8  -7  262.19    6.26   0
  -2   8   7  253.08    7.11   0
  -2  -8   7  293.81    6.98   0
  -2   8   7  237.26    9.34   0
   2  -8  -7  252.91    5.14   0
  -2   8   7  261.34    6.59   0
  -2  -8   7  239.48    6.84   0
   1   8  -7   19.49    5.16   0
   1   8  -7   19.59    4.00   0
  -1  -8   7   20.65    5.30   0
  -1   8   7   17.24    5.80   0
   1  -8  -7   22.63    5.05   0
  -1  -8   7   15.42    5.68   0
  -1   8   7   21.57    5.23   0
   0   8   7  168.31    4.59   0
   0   8  -7  177.10    4.64   0
   0   8  -7  171.85    6.15   0
   0   8   7  163.62    6.56   0
   0  -8   7  177.88    5.16   0
   0  -8   7  173.59    4.90   0
   0  -8  -7  165.08    4.46   0
   1   8   7  153.45    5.87   0
  -1  -8  -7  147.44    5.57   0
  -1   8  -7  151.03    5.82   0
   1   8   7  130.23    6.16   0
   1  -8   7  147.13    6.56   0
  -1   8  -7  138.16    6.10   0
   1  -8   7  149.19    6.12   0
  -2   8  -7   76.66    5.61   0
   2   8   7   72.67    5.69   0
  -2   8  -7   82.95    5.73   0
  -2  -8  -7   81.20    5.53   0
   2   8   7   75.52    5.84   0
   2  -8   7   84.03    6.47   0
   2  -8   7   77.46    5.88   0
   3   8   7   42.61    5.63   0
   3   8   7   45.47    5.81   0
  -3   8  -7   44.56    5.54   0
  -3  -8  -7   45.07    4.04   0
   3  -8   7   47.91    6.10   0
   3  -8   7   43.61    5.69   0
  -4  -8  -7   41.68    5.35   0
   4   8   7   52.26    5.44   0
   4   8   7   42.50    5.84   0
  -4   8  -7   38.28    6.86   0
   4  -8   7   41.68    6.28   0
   4  -8   7   39.28    6.02   0
   5   8   7   40.55    5.81   0
   5   8   7   46.62    6.30   0
  -5  -8  -7   52.30    5.46   0
  -5   8  -7   53.24    5.96   0
   5  -8   7   38.15    7.66   0
   5  -8   7   30.76    4.24   0
   6   9  -7   24.42    6.10   0
   6  -9  -7   18.48    6.08   0
  -6   9   7   17.23    6.06   0
  -6  -9   7   18.62    6.83   0
   6   9  -7   17.96    6.20   0
   5   9  -7   46.63    4.51   0
   5  -9  -7   53.75    4.53   0
  -5   9   7   66.46    6.16   0
  -5  -9   7   61.97    6.30   0
   5   9  -7   59.66    6.27   0
   4   9  -7   20.58    3.84   0
   4  -9  -7   18.02    5.40   0
  -4   9   7   35.53    5.78   0
  -4  -9   7   26.77    4.60   0
   4   9  -7   20.92    5.95   0
   3   9  -7  207.96    6.51   0
   3   9  -7  214.07    6.30   0
  -3   9   7  225.04    7.55   0
   3  -9  -7  203.25    6.05   0
  -3   9   7  189.72    9.23   0
  -3   9   7  221.50    6.35   0
  -3  -9   7  189.38    5.41   0
   2   9  -7   81.37    5.88   0
   2   9  -7   78.10    4.35   0
  -2   9   7   80.04    7.30   0
  -2   9   7   68.90    6.69   0
   2  -9  -7   73.02    4.12   0
  -2  -9   7   74.49    5.83   0
  -2   9   7   81.84    5.76   0
   1   9  -7   60.63    4.20   0
   1   9  -7   63.33    5.58   0
  -1  -9   7   69.53    5.46   0
  -1   9   7   64.98    6.05   0
  -1  -9   7   66.82    6.11   0
   1  -9  -7   71.08    5.27   0
  -1   9   7   72.69    5.72   0
   0   9   7   74.69    5.45   0
   0  -9  -7   83.18    5.68   0
   0   9  -7   87.93    4.23   0
   0  -9   7   88.55    6.12   0
   0   9  -7   73.32    5.85   0
   0   9   7   80.39    6.30   0
   0  -9   7   73.52    6.10   0
   1   9   7    6.40    5.35   0
  -1   9  -7    8.72    5.09   0
  -1  -9  -7    3.86    3.41   0
   1   9   7    8.02    5.71   0
   1  -9   7    5.90    5.34   0
  -1   9  -7    3.93    5.13   0
   1  -9   7    3.34    3.71   0
   2   9   7   48.55    4.22   0
  -2   9  -7   50.59    5.60   0
  -2   9  -7   65.63    5.38   0
   2   9   7   52.60    4.30   0
  -2  -9  -7   53.92    5.20   0
   2  -9   7   62.50    6.26   0
   2  -9   7   57.50    5.66   0
   3   9   7   14.31    3.94   0
  -3   9  -7   22.57    5.61   0
   3   9   7   22.05    6.03   0
   3  -9   7   20.61    6.18   0
  -3  -9  -7   24.00    5.28   0
  -3   9  -7   16.40    5.31   0
   3  -9   7   14.46    5.67   0
  -4  -9  -7   10.93    3.83   0
   4   9   7   12.14    3.91   0
   4   9   7   18.96    5.68   0
   4  -9   7   12.66    7.60   0
   4  -9   7    9.80    4.17   0
  -4   9  -7   13.52    5.70   0
  -5   9  -7   58.75    6.88   0
   5   9   7   57.21    4.55   0
   5   9   7   63.63    6.73   0
  -5  -9  -7   64.45    6.01   0
   5  -9   7   52.06    7.16   0
   5  -9   7   60.45    6.24   0
   5  10  -7   10.91    4.20   0
   5 -10  -7    7.53    5.64   0
  -5  10   7    5.65    4.03   0
  -5 -10   7   13.09    6.43   0
   5  10  -7    2.76    4.28   0
   4  10  -7   24.36    4.24   0
   4 -10  -7   28.35    4.09   0
  -4  10   7   32.53    4.21   0
  -4 -10   7   33.32    6.16   0
   4  10  -7   33.05    4.54   0
   3  10  -7    6.12    5.50   0
   3  10  -7    3.49    5.28   0
  -3  10   7    1.98    6.77   0
   3 -10  -7    9.08    5.29   0
  -3  10   7    6.82    5.58   0
  -3  10   7    5.94    7.30   0
  -3 -10   7    7.56    4.41   0
   2  10  -7  102.30    4.55   0
   2  10  -7  118.54    6.14   0
  -2  10   7  105.58    7.08   0
  -2 -10   7  102.08    4.65   0
   2 -10  -7  108.99    5.63   0
  -2  10   7  118.78    6.05   0
   1  10  -7   10.28    5.36   0
   1  10  -7   -0.44    5.55   0
  -1  10   7    7.00    5.84   0
  -1 -10   7    7.29    5.99   0
  -1  10   7    8.52    3.99   0
   1 -10  -7    5.60    5.17   0
   0  10   7   65.54    5.72   0
   0 -10  -7   78.90    5.47   0
   0  10  -7   65.57    5.52   0
   0 -10   7   67.09    6.08   0
   0  10  -7   69.92    5.91   0
   0  10   7   57.62    6.10   0
   0 -10   7   68.95    6.17   0
   1  10   7  180.96    4.99   0
  -1  10  -7  195.24    6.13   0
  -1 -10  -7  219.63    6.15   0
   1 -10   7  198.04    7.45   0
   1  10   7  168.47    5.54   0
   1 -10   7  190.60    6.61   0
  -1  10  -7  193.94    6.94   0
   2  10   7   78.47    5.63   0
  -2  10  -7   75.11    4.35   0
  -2  10  -7   74.29    6.25   0
   2 -10   7   75.88    7.76   0
   2  10   7   81.59    6.56   0
  -2 -10  -7   86.94    5.56   0
   2 -10   7   71.05    4.56   0
  -3  10  -7   58.30    6.02   0
   3  10   7   57.27    5.49   0
  -3  10  -7   49.02    4.38   0
   3  10   7   41.14    4.62   0
   3 -10   7   56.27    6.54   0
   3 -10   7   45.84    4.54   0
  -3 -10  -7   59.72    5.67   0
   4  10   7   17.97    5.70   0
  -4 -10  -7   17.74    5.56   0
   4  10   7   14.70    4.58   0
   4 -10   7   14.50    7.64   0
  -4  10  -7   14.57    5.77   0
   4 -10   7   12.36    6.00   0
   5  10   7   11.39    6.02   0
   5  10   7   13.07    6.58   0
   5 -10   7   14.39    7.92   0
  -5 -10  -7    8.34    4.24   0
   5 -10   7   11.75    6.11   0
   5  11  -7   83.82    6.44   0
  -5  11   7   85.87    6.55   0
   5 -11  -7   43.39    6.45   0
  -5 -11   7   50.21    5.23   0
   5  11  -7   82.09    6.96   0
   4  11  -7   30.05    5.79   0
  -4  11   7   40.58    5.98   0
   4 -11  -7   40.65    5.81   0
  -4 -11   7   34.47    6.48   0
   4  11  -7   34.16    6.51   0
   3  11  -7   51.89    6.09   0
   3  11  -7   47.06    4.34   0
  -3  11   7   57.90    7.33   0
  -3  11   7   50.56    6.00   0
  -3 -11   7   43.30    6.39   0
   3 -11  -7   50.01    5.69   0
  -3  11   7   46.61    7.87   0
   2  11  -7   36.98    4.40   0
   2  11  -7   46.75    5.94   0
  -2  11   7   48.57    6.58   0
  -2 -11   7   56.30    6.16   0
  -2  11   7   44.29    4.24   0
   2 -11  -7   54.80    5.60   0
   1 -11  -7  161.00    6.09   0
   1  11  -7  186.11    6.18   0
   1  11  -7  143.03    6.53   0
  -1  11   7  141.29    7.25   0
  -1 -11   7  147.74    6.80   0
  -1  11   7  160.39    5.97   0
   0  11  -7   33.31    5.54   0
   0 -11  -7   21.65    3.88   0
   0  11  -7   22.20    5.56   0
   0  11   7   22.09    6.34   0
   0 -11   7   12.03    6.00   0
   0  11   7   19.92    5.60   0
   1  11   7   43.82    5.74   0
  -1  11  -7   45.60    4.23   0
   1 -11   7   42.83    5.98   0
  -1 -11  -7   48.12    3.96   0
   1  11   7   37.63    6.24   0
   1 -11   7   45.80    5.80   0
  -1  11  -7   43.66    6.02   0
   2  11   7    7.68    3.90   0
  -2  11  -7    7.36    5.61   0
   2 -11   7    5.80    6.69   0
   2  11   7    6.38    6.23   0
  -2  11  -7    8.10    5.36   0
  -2 -11  -7    8.28    3.81   0
   2 -11   7   14.64    5.79   0
  -3 -11  -7   40.36    5.64   0
   3  11   7   32.37    5.72   0
  -3  11  -7   34.46    4.43   0
[truncated: 65,768 more chars]
